# Supplementary material for: Combined CatWalk Index: an improved method to measure mouse motor function using the automated gait analysis system
Source: BMC Res Notes. 2018 Apr 27;11:263. doi: 10.1186/s13104-018-3374-x (PMC5924449; doi:10.1186/s13104-018-3374-x)
Supplement: Supplementary file 1 — Additional file 1. Example spreadsheet with CCI coefficients. An annotated example spreadsheet containing CatWalk and BMS data from impact force optimization experiments. This spreadsheet shows how to calculate CCI coefficients and scores. [file 13104_2018_3374_MOESM1_ESM.xlsx]

## Sheet: RawData
Expected kdyne	Actual kdyne	Mouse	Time_Point	Notes	BMS	Run_Duration_(s)_Mean	Run_Average_Speed_(cm/s)_Mean	Run_Maximum_Variation_(%)_Mean	RF_Stand_(s)_Mean	RF_StandIndex_Mean	RF_MaxContactAt_(%)_Mean	RF_MaxContactArea_(cm²)_Mean	RF_MaxContactMaxIntensity_Mean	RF_MaxContactMeanIntensity_Mean	RF_PrintLength_(cm)_Mean	RF_PrintWidth_(cm)_Mean	RF_PrintArea_(cm²)_Mean	RF_MaxIntensityAt_(%)_Mean	RF_MaxIntensity_Mean	RF_MinIntensity_Mean	RF_MeanIntensity_Mean	RF_MeanIntensityOfThe15MostIntensePixels_Mean	RF_Swing_(s)_Mean	RF_SwingSpeed_(cm/s)_Mean	RF_StrideLength_(cm)_Mean	RF_StepCycle_(s)_Mean	RF_DutyCycle_(%)_Mean	RF_SingleStance_(s)_Mean	RF_InitialDualStance_(s)_Mean	RF_TerminalDualStance_(s)_Mean	RF_BodySpeed_(cm/s)_Mean	RF_BodySpeedVariation_(%)_Mean	RH_Stand_(s)_Mean	RH_StandIndex_Mean	RH_MaxContactAt_(%)_Mean	RH_MaxContactArea_(cm²)_Mean	RH_MaxContactMaxIntensity_Mean	RH_MaxContactMeanIntensity_Mean	RH_PrintLength_(cm)_Mean	RH_PrintWidth_(cm)_Mean	RH_PrintArea_(cm²)_Mean	RH_MaxIntensityAt_(%)_Mean	RH_MaxIntensity_Mean	RH_MinIntensity_Mean	RH_MeanIntensity_Mean	RH_MeanIntensityOfThe15MostIntensePixels_Mean	RH_Swing_(s)_Mean	RH_SwingSpeed_(cm/s)_Mean	RH_StrideLength_(cm)_Mean
0	0	1	Baseline 1		9	5.06279	11.3676	54.3333	0.183269	-3.27621	35.8738	0.0596996	144.294	82.5973	0.55277	0.583433	0.0832599	58.2815	152.471	55.1765	86.3086	116.306	0.144081	34.2335	4.72194	0.335239	54.9752	0.132888	0.0276531	0.029958	9.4913	35.016	0.247773	-7.61969	49.2285	0.0806144	168.375	92.2024	0.691268	0.627551	0.113178	42.9027	174.938	53.8125	96.4133	140.615	0.118293	38.1211	4.73651
0	0	2	Baseline 1		9	6.20032	8.03595	119	0.356444	-2.29356	42.0383	0.0791718	137.7	82.1478	0.706861	0.640816	0.111248	59.9393	147.3	54.25	86.5612	117.818	0.126274	32.7216	3.93059	0.495697	71.4395	0.114322	0.0619037	0.180218	8.48741	70.9514	0.457181	-3.44073	31.9763	0.0995956	183.579	94.2682	0.768137	0.728249	0.132913	40.4474	189.737	52.6316	97.8661	151.007	0.0998445	41.6959	4.19997
0	0	3	Baseline 1		9	4.32326	9.03065	103.667	0.289546	-6.06065	49.2123	0.105746	123.478	78.6246	0.654434	1.03038	0.132863	58.8838	127.783	55.8696	81.7184	101.22	0.147272	39.7426	3.89023	0.448799	64.0858	0.122441	0.101418	0.0993182	9.92479	77.0106	0.609055	-3.59305	42.628	0.158671	151.071	87.5297	0.864271	1.27691	0.197322	65.3317	163.857	53.5714	91.2796	132.371	0.0916755	56.0573	5.07138
0	0	4	Baseline 1		9	3.59423	11.7502	70.6667	0.232785	-4.57839	43.0602	0.0947317	118.632	77.1563	0.604005	0.91925	0.118415	46.0104	123.263	57.2105	80.3915	97.6534	0.101711	33.2096	3.70611	0.336335	60.912	0.0992844	0.0449277	0.0931847	10.8112	65.8099	0.464971	-6.17433	53.6667	0.139346	151.857	89.6132	0.662311	1.31115	0.176573	33.7846	158.429	54	93.224	129.614	0.118899	51.6044	5.93461
0	0	5	Baseline 1		9	8.03683	5.38913	112	0.294971	-3.61108	41.4026	0.0866035	119.364	77.3412	0.572671	0.871731	0.112882	47.9111	123.864	56.7727	81.0667	96.879	0.42652	28.3765	3.93233	0.669454	48.899	0.143974	0.107719	0.0373072	7.75966	97.9919	0.762499	-2.89006	42.072	0.156815	153.625	89.501	0.847193	1.19863	0.23638	47.642	162.25	53.875	91.3297	133.283	0.0967643	50.4568	4.77841
40	46	6	Baseline 1		9	5.02221	9.3061	76	0.344204	-3.58865	51.97	0.0811056	147.579	85.1452	0.744064	0.749731	0.112458	59.8645	153.842	53.3158	88.6484	122.575	0.110453	40.6157	4.31131	0.476762	73.4978	0.115115	0.113942	0.12745	9.32424	44.8699	0.455178	-6.89702	47.6604	0.0678858	162.235	91.7296	0.755778	0.782713	0.0982347	38.9315	178	52.6471	96.0244	135.286	0.0941391	47.8501	4.5096
40	49	7	Baseline 1		9	4.03345	14.3955	47.3333	0.208484	-5.17223	42.2738	0.0643917	137.706	83.3246	0.667727	0.588235	0.0939419	56.3642	146.118	54.7059	86.7199	115.094	0.102691	39.9712	4.44244	0.324474	66.2233	0.102957	0.0580303	0.0524145	13.5974	41.5862	0.268314	-6.67027	43.5839	0.0927065	186.375	98.3641	0.745842	0.653061	0.123573	34.8444	190.5	53.5625	100.514	154.392	0.0998381	50.7562	5.04014
40	39	8	Baseline 1		9	4.06342	10.4237	76.3333	0.285094	-3.28333	30.841	0.0634543	135.444	81.4779	0.607531	0.61678	0.0908915	56.0541	150.444	56.3889	87.2437	116.294	0.115147	30.0026	3.81894	0.365409	59.8503	0.116282	0.135075	0.0369989	10.536	44.5373	0.352287	-4.77892	34.1509	0.0842511	188.929	98.2169	0.727651	0.600583	0.11286	38.3734	194.429	54.2857	102.945	154.262	0.144312	38.4614	4.97839
40	48	9	Baseline 1		9	3.25414	21.0048	65.3333	0.234572	-4.84544	30.4069	0.0715629	147.917	83.5189	0.696466	0.734694	0.0970201	42.2461	155.583	55.4167	88.4558	120.372	0.128661	54.277	6.75814	0.331635	56.4523	0.119791	0.0124775	0.0761178	22.0502	36.4748	0.22344	-10.9986	47.1474	0.0793741	181.923	96.809	0.690868	0.653061	0.103395	44.2753	187.615	53.6154	99.0859	144.8	0.120782	52.6255	6.05287
40	45	10	Baseline 1		9	4.08108	13.8887	67	0.292913	-4.13126	36.3634	0.076614	145.357	83.2897	0.733591	0.632653	0.104011	52.046	152.714	53.8571	87.8401	118.29	0.133346	36.8814	4.96057	0.45716	62.7299	0.154658	0.0989376	0.064854	13.9858	45.4951	0.28579	-9.07574	46.6655	0.0779474	173	95.9202	0.629641	0.61516	0.099283	43.1801	181.357	53.8571	101.602	145.886	0.125179	44.9093	5.54504
40	44	11	Baseline 1		9	6.81876	7.28191	81	0.44015	-2.27336	45.5912	0.080725	149.217	85.5992	0.69059	0.667258	0.110536	58.4759	158.391	53.087	89.8873	123.62	0.146261	29.1628	3.88861	0.615993	71.9634	0.0933764	0.177947	0.257222	9.04454	85.1906	0.704471	-2.8666	33.6075	0.106602	181.562	95.7477	0.774428	0.84949	0.1485	36.7715	188.5	51.25	99.0046	155.877	0.112125	45.4744	4.90078
45	51	12	Baseline 1		9	3.51481	15.584	66.3333	0.227664	-5.23635	35.6983	0.0643784	142.733	82.5666	0.584893	0.644898	0.0834995	57.4675	150.2	54.2667	87.0369	114.451	0.155604	41.5313	4.94653	0.396914	59.523	0.107534	0.0660542	0.0645212	15.533	40.5538	0.253155	-9.60106	45.0806	0.0755728	176.412	96.6427	0.589458	0.57383	0.0994327	42.9754	181.824	53.9412	99.9104	142.843	0.104132	41.9055	4.6534
45	51	13	Baseline 1		9	6.2099	7.94416	95.6667	0.349432	-5.42626	52.1219	0.0854825	144.421	84.6437	0.665281	0.612245	0.112012	70.6534	155.474	54.1053	88.3813	120.838	0.198426	28.3067	4.24528	0.570322	62.3291	0.155747	0.117809	0.107825	9.5115	60.6607	0.455449	-8.37814	52.1546	0.0838874	176.571	95.9516	0.720721	0.666667	0.122033	47.9865	186.571	53.8095	99.737	148.863	0.0931815	40.0432	3.80183
45	55	14	Baseline 1		9	6.10871	12.9249	51	0.235822	-5.55657	40.3297	0.080084	149.25	84.3269	0.647089	0.686224	0.102571	60.9082	158.5	54.75	89.6471	120.144	0.133605	39.7038	5.13417	0.360118	61.6404	0.138081	0.0490765	0.0540684	13.3558	33.6708	0.2928	-5.27352	36.4183	0.0868938	171	93.6657	0.662509	0.614966	0.111559	43.211	180.2	53.2	97.7383	144.773	0.113958	44.2506	5.05237
45	54	15	Baseline 1		9	5.21163	9.83875	94.3333	0.400469	-3.67281	47.061	0.0595886	144.444	83.3654	0.591361	0.643991	0.0841972	54.3822	154.667	52.9444	88.2768	117.241	0.109823	39.503	4.32604	0.541132	70.1892	0.150471	0.0912809	0.112678	11.3902	62.9031	0.320012	-6.81562	50.7831	0.0825348	178.421	97.0218	0.733122	0.696026	0.106295	45.2167	184.737	53.8421	100.048	147.053	0.0836153	49.3479	4.07935
45	49	16	Baseline 1		9	2.55359	22.3611	25.6667	0.160719	-6.23536	41.1622	0.0685029	146.909	84.3221	0.706861	0.697588	0.0958115	49.0928	152.182	54.6364	87.0521	119.042	0.127345	52.4596	6.52603	0.284661	54.5274	0.13095	0.0122088	0.015539	22.47	14.5413	0.172522	-11.482	41.6182	0.0698915	170.182	94.5438	0.623701	0.589981	0.0856287	38.1969	178	53.1818	98.7821	136.964	0.123602	52.7189	6.31025
45	50	17	Baseline 1		9	3.24525	14.6738	56.3333	0.230839	-5.66646	38.8787	0.0715796	144.941	83.4907	0.660389	0.636255	0.0949403	60.522	153.235	54.9412	87.0602	117.39	0.129811	42.5347	4.68662	0.379447	58.8684	0.111501	0.0216352	0.0773942	15.3397	49.3274	0.253636	-7.47847	39.9589	0.0612103	143.4	89.1527	0.615385	0.538776	0.0788607	45.6545	154.533	53.6	93.9397	122.607	0.0973567	52.5151	5.02458
50	63	18	Baseline 1		9	4.59339	11.6523	77	0.247157	-3.21027	42.0158	0.0752047	144.438	84.0516	0.683472	0.635204	0.105223	60.8424	158.562	54.75	89.9567	123.297	0.212019	35.2628	4.78066	0.467819	61.4498	0.124438	0.0476257	0.076052	11.8496	50.0487	0.365743	-6.08159	41.9269	0.0865544	181.75	97.148	0.77183	0.757653	0.118694	43.5871	189.125	52.8125	99.0455	149.233	0.103699	43.416	4.5147
50	51	19	Baseline 1		9	4.43317	15.8514	51	0.243914	-4.53302	32.4656	0.080978	142.929	82.8265	0.730621	0.71137	0.108132	64.8094	155.143	54.5714	87.5782	121.729	0.117096	51.4812	5.94317	0.363084	62.2786	0.183053	0.0565798	0.0244075	17.6467	37.3423	0.22653	-9.52724	43.4135	0.0772201	174.312	97.0731	0.647089	0.609694	0.0971615	41.1762	181.062	54.125	100.403	144.869	0.109066	46.4462	5.04021
50	52	20	Baseline 1		9	5.55963	7.69772	87	0.37231	-3.94219	43.9141	0.0778141	147.5	84.2686	0.679834	0.640816	0.105817	59.3097	159	54.7	89.4014	121.277	0.119779	29.4407	3.75674	0.488509	68.0722	0.169686	0.121353	0.0935111	8.59856	80.7218	0.336333	-6.01334	48.1992	0.0667789	157.391	90.3554	0.663473	0.644188	0.0898749	48.5931	163.522	53.8261	93.696	128.542	0.114287	38.6936	3.39222
50	62	21	Baseline 1		9	4.27407	14.5672	91	0.307599	-3.41005	38.8427	0.0707709	141	81.0831	0.675676	0.640816	0.0985192	60.6624	154.65	53.6	86.3176	116.357	0.0887024	45.895	4.27663	0.418276	72.7555	0.0886979	0.0346612	0.196812	13.2244	87.3091	0.503953	-6.41826	30.1754	0.105615	191.923	100.508	0.802815	0.797488	0.139035	39.9583	198.308	53.2308	103.174	164.01	0.103854	55.6325	5.82498
50	59	22	Baseline 1		9	4.76203	10.0035	120	0.318223	-4.02789	44.9224	0.0787051	152.312	84.6654	0.693867	0.688776	0.10745	59.5431	161	54.4375	89.3604	124.304	0.205048	36.5083	4.81725	0.533737	60.3456	0.131309	0.0430013	0.0599042	12.5979	62.607	0.314772	-4.54881	31.7882	0.11271	185.059	95.3731	0.782683	0.619448	0.150247	45.7623	190.353	52.5294	97.9294	153.033	0.0962613	43.3688	4.28841
50	54	23	Baseline 1		9	5.21627	12.0154	82.6667	0.335886	-4.75234	47.5987	0.0732858	144.409	84.1125	0.642601	0.630798	0.0926487	58.5935	153.727	54.3636	88.8616	119.22	0.112863	35.9362	3.83404	0.47658	68.3987	0.123206	0.12142	0.141935	11.6205	82.6629	0.456511	-6.58232	42.9924	0.0870258	176.611	95.6868	0.764611	0.659864	0.114557	39.4187	182.444	53.6111	98.8422	144.801	0.0891168	49.0198	4.46001
50	58	24	Baseline 1		9	4.47271	9.17825	95.6667	0.391128	-4.00095	51.6931	0.143403	132.824	81.1134	0.787575	1.0556	0.182101	66.8132	138.706	55.1765	84.085	110.706	0.166872	39.2508	4.40612	0.606157	71.0243	0.169724	0.196822	0.0727388	10.513	56.9945	0.410441	-1.74229	34.5403	0.117241	142.5	90.0634	0.741511	0.932268	0.15284	66.753	154.889	55.2778	92.8431	128.319	0.0931811	48.7851	4.26677
50	60	25	Baseline 1		9	2.74553	13.9968	54	0.22713	-5.13236	41.0791	0.116588	139.125	82.1066	0.732848	1.03168	0.148093	61.4384	146.875	54.875	84.187	108.375	0.154363	46.8312	4.93423	0.384758	63.7629	0.105214	0.0353273	0.100605	15.7801	44.0598	0.327324	-3.14195	32.1208	0.106595	124.714	81.5229	0.775171	0.74364	0.150331	62.7807	139.5	55.2857	85.5988	110.348	0.108913	50.2075	5.41965
50	61	26	Baseline 1		9	2.47608	16.9053	75.3333	0.314886	-6.53721	39.8679	0.159704	127.538	79.2084	0.828402	1.12223	0.198042	59.3765	134.846	55.1538	83.3364	108.728	0.0928534	64.4562	5.67075	0.445295	70.1546	0.166403	0.0923541	0.0657293	19.5004	51.7073	0.327175	-4.79705	48.522	0.143931	156.538	93.1683	0.802815	1.20126	0.203957	54.3755	169.769	54	95.4643	141.349	0.084866	69.0173	5.63754
60	70	27	Baseline 1		9	2.56849	17.1875	64	0.250197	-6.00253	40.7534	0.101353	129.118	79.5553	0.692185	1.01934	0.131676	53.6417	135.882	54.8235	81.9586	102.812	0.122885	59.6129	6.2863	0.400912	63.7679	0.145606	0.0391056	0.0881957	19.8013	36.8877	0.263118	-3.78196	37.7123	0.114421	153	95.0562	0.721536	0.910556	0.158815	49.8768	162.882	54.8824	94.7783	133.51	0.10522	61.4801	6.22578
60	67	28	Baseline 1		9	3.12503	14.8271	78.3333	0.204675	-5.80133	36.12	0.114528	131.071	79.8666	0.760321	1.16438	0.149314	53.8598	135.5	54.2143	82.9801	106.776	0.101657	56.2184	5.70188	0.308601	65.3171	0.0971182	0.0281371	0.0835042	17.4522	65.8712	0.282407	-7.08481	45.1497	0.127751	152.214	90.2086	0.795961	1.16438	0.182472	43.579	159.643	55.1429	91.8734	129.71	0.0871338	61.1885	5.46247
60	64	29	Baseline 1		9	3.05486	13.8737	92.6667	0.272876	-5.58911	44.3483	0.130768	126	78.6586	0.758836	1.15868	0.165418	60.3732	130.167	55.75	82.7383	105.772	0.128672	51.0585	6.47235	0.362725	61.5486	0.144756	0.105823	0.0409313	17.1131	43.6031	0.369379	-7.04248	41.3676	0.119994	154.867	88.4532	0.801109	1.30137	0.171067	55.33	163.867	53.5333	90.5159	126.658	0.104824	51.708	5.44689
70	70	30	Baseline 1		9	2.89825	13.8487	78.3333	0.209008	-5.86366	36.3469	0.0954063	121.875	77.9948	0.662682	1.00599	0.124064	59.2215	128.438	55	81.0469	99.5163	0.141291	50.7792	5.27788	0.356298	63.5418	0.112802	0.065884	0.0429244	15.8482	43.0334	0.278179	-6.90556	50.969	0.109741	153	90.3475	0.790021	1.09589	0.155498	53.6783	161.867	54	92.1703	128.48	0.0906743	63.0497	5.59495
70	82	31	Baseline 1		9	3.80368	11.7328	103	0.296007	-4.02399	39.5639	0.103238	125.15	78.5462	0.64657	0.993151	0.135705	55.8724	132.5	55.7	80.4478	100.769	0.149752	39.4983	4.2502	0.474505	59.284	0.0851525	0.142703	0.103945	13.4028	79.531	0.482531	-1.30012	42.7082	0.101387	151.733	94.0993	0.587665	0.840183	0.126259	53.8675	158.133	55.2667	95.1199	125.258	0.0990021	51.6909	4.9914
70	71	32	Baseline 1		9	3.48444	11.3795	80.6667	0.285657	-5.00167	46.7803	0.0919254	115.667	77.6803	0.649111	0.97032	0.120563	64.6089	122.444	55.2778	80.965	98.3676	0.119143	45.3062	4.80932	0.420664	67.5486	0.119809	0.10626	0.0770201	12.1109	48.9569	0.344158	-2.87348	35.9265	0.12665	138.235	85.6672	0.790021	1.25302	0.1754	52.1684	150.294	54.4118	89.2587	122.706	0.109112	48.0023	4.84224
0	0	1	Baseline 2		9	4.43288	11.356	62.8333	0.201762	-3.04487	36.1293	0.0640755	149.18	84.1915	0.604867	0.616887	0.0900551	59.4605	157.335	54.6549	87.8977	119.256	0.156883	34.0644	5.04759	0.364336	55.4986	0.154915	0.027437	0.0299508	11.382	38.5483	0.222702	-8.40786	48.1815	0.0812508	170.488	93.2056	0.672037	0.642347	0.109073	44.9586	176.544	53.7812	97.5614	140.689	0.104063	41.0896	4.27337
0	0	2	Baseline 2		9	6.88904	7.97728	87.5	0.308368	-3.15158	41.2646	0.0753775	139.011	81.8961	0.664538	0.603936	0.104296	52.8716	146.079	54.7857	85.3493	114.894	0.155985	25.4993	3.45107	0.465694	63.4376	0.109001	0.0599433	0.136188	6.55665	79.3931	0.405981	-3.57632	32.3212	0.108258	178.057	93.129	0.748636	0.754066	0.140707	38.0368	184.208	53.1908	96.1532	146.221	0.0960481	34.9713	3.48046
0	0	3	Baseline 2		9	6.28961	7.10532	128.333	0.438227	-9.34146	59.3871	0.0912842	121.947	78.0583	0.691542	0.91204	0.120963	58.1876	126.684	56.6316	80.3124	97.3	0.0886036	45.7041	3.86458	0.550969	69.106	0.138439	0.245597	0.147757	14.5363	171.945	0.736007	-5.21945	40.5936	0.133379	134.5	84.9023	0.723031	1.29376	0.168978	62.1173	148.333	54.9444	88.5704	121.215	0.0838613	50.1774	4.1556
0	0	4	Baseline 2		9	4.58274	8.72337	95.3333	0.393587	-6.35449	43.8685	0.0941322	122	78.595	0.645585	0.92646	0.120363	52.2141	126.737	56.9474	81.3676	98.5483	0.0948496	42.8141	4.24825	0.534778	69.6652	0.176862	0.222505	0.0784474	10.965	81.846	0.572219	-4.79974	42.5559	0.134388	153.938	87.8114	0.725052	1.22432	0.182269	46.014	158.25	53.1875	90.2025	125.296	0.101378	54.2034	5.03662
0	0	5	Baseline 2		9	3.055	13.3604	58.3333	0.256946	-4.56399	49.1409	0.113918	125.263	79.6333	0.719991	0.991348	0.145995	63.7226	129.263	56.1053	82.7437	103.207	0.119804	40.1408	4.32918	0.38624	66.6393	0.10269	0.0634669	0.0698848	12.7356	33.0862	0.313332	-3.05453	37.9953	0.182707	166.615	92.4157	0.831601	1.21707	0.261792	55.0168	177.077	54.5385	93.3818	142.81	0.0928484	61.4392	5.67912
40	46	6	Baseline 2		9	5.0309	9.04058	77.125	0.329739	-3.81436	49.3746	0.0798482	150.366	85.7251	0.694277	0.726514	0.106654	55.3542	155.536	53.504	89.2936	123.184	0.114452	38.0176	4.13625	0.460531	71.5015	0.125576	0.106268	0.108446	9.45714	45.6341	0.418719	-6.25409	45.4386	0.0726438	163.707	92.4822	0.732805	0.731007	0.101971	42.2091	175.357	52.8057	96.4955	136.701	0.0922072	44.1963	4.14856
40	49	7	Baseline 2		9	4.42752	12.8827	77.1667	0.235463	-5.22331	40.3472	0.0679357	142.294	84.1941	0.642045	0.607443	0.0940418	53.7718	149.412	54.3824	87.853	117.758	0.113375	40.1949	4.70414	0.348673	63.9235	0.110709	0.0569597	0.0418453	12.1625	57.7049	0.25537	-6.70562	43.4967	0.094237	189.188	98.6842	0.724866	0.683673	0.123005	38.1796	193.286	52.7812	100.95	155.317	0.137933	48.1299	5.10293
40	39	8	Baseline 2		9	3.4888	12.7474	60.8333	0.251947	-3.66608	26.5497	0.0749391	142.915	83.0297	0.687581	0.677307	0.106347	54.7401	157.915	55.3483	88.5412	122.437	0.149888	34.6859	4.90395	0.384302	57.5424	0.137982	0.0850044	0.0319715	13.1049	33.9183	0.293054	-5.98528	36.4399	0.0902517	191.821	100.431	0.732106	0.690962	0.122982	40.8031	197.536	53.6429	103.584	159.731	0.137933	40.121	5.21937
40	48	9	Baseline 2		9	4.84843	8.60933	119.667	0.353564	-3.93498	44.709	0.0677915	146.611	83.7085	0.614461	0.60771	0.0931544	61.4763	154.222	54.3889	88.0287	116.983	0.107086	34.1412	4.1093	0.487465	67.3155	0.205987	0.0903494	0.0703918	13.1148	110.129	0.321685	-7.71076	39.4612	0.110951	193.938	100.428	0.805613	0.767857	0.150091	44.658	199.312	53.875	102.176	166.954	0.0944013	45.8311	4.22847
40	45	10	Baseline 2		9	4.51234	10.9742	77.3333	0.30477	-4.8956	53.1763	0.0609974	146.118	82.531	0.628592	0.545018	0.0840586	62.0199	152.588	54.7647	85.6133	111.218	0.129782	35.0801	4.64037	0.449228	61.3305	0.10782	0.0485821	0.167707	13.5117	59.8862	0.248043	-9.48146	44.2154	0.0894265	183.923	97.1048	0.665281	0.715856	0.112142	33.1039	190.462	52.9231	100.937	150.523	0.114807	48.0198	5.44433
40	44	11	Baseline 2		9	4.49875	8.76378	69.6667	0.312757	-4.14651	44.0956	0.0595997	140.882	80.059	0.562554	0.607443	0.0780686	65.3588	150.588	54.7647	83.8434	107.725	0.128262	34.8772	4.52056	0.420407	64.2958	0.145361	0.109728	0.0370567	10.3753	56.2307	0.263496	-5.4469	35.8001	0.0447622	139.542	92.7359	0.431393	0.406463	0.0561472	39.3834	146.75	63	97.0456	117.186	0.0930965	27.0347	3.07696
45	51	12	Baseline 2		9	4.00365	13.6711	66.1667	0.221902	-4.59686	34.8894	0.0609982	142.467	83.5889	0.527374	0.612245	0.0781959	56.4811	149.825	55.4083	88.1355	114.297	0.19731	36.2218	4.53449	0.429544	55.9204	0.117099	0.0670332	0.0422437	13.6504	51.0823	0.306278	-9.51511	45.6187	0.077714	174.416	95.3232	0.615333	0.595185	0.103623	39.0715	182.201	53.4969	98.7531	143.397	0.107598	41.8269	4.63493
45	51	13	Baseline 2		9	6.22991	8.10193	84	0.329466	-4.15194	44.2829	0.0830708	145.395	84.2483	0.649962	0.597207	0.109332	67.3124	156.395	54.3421	88.1882	119.721	0.184389	26.9402	4.157	0.516039	60.3207	0.14643	0.0745457	0.0981744	9.40105	51.9034	0.404662	-7.92502	52.1487	0.0970066	181.536	97.1513	0.747286	0.692744	0.139368	47.0255	191.48	53.4048	100.939	155.948	0.101502	39.761	4.05902
45	55	14	Baseline 2		9	4.39159	13.9761	62.5	0.228845	-5.57195	37.6482	0.0855385	148.971	84.424	0.721754	0.708889	0.113231	60.8175	157.135	54.4135	88.961	123.139	0.138159	40.4843	5.38328	0.36569	59.338	0.133909	0.0317954	0.0696843	15.4514	38.7299	0.303767	-5.70455	33.9968	0.10487	179.385	95.2041	0.716669	0.695238	0.134044	43.1391	186.869	53.2154	98.6094	152.141	0.114857	49.7875	5.58358
45	54	15	Baseline 2		9	7.14641	12.1461	39.3333	0.181871	-5.43678	38.905	0.0764658	153.833	86.2261	0.630631	0.68254	0.0989058	64.7036	165.611	53.2222	90.6356	125.126	0.140396	33.1216	4.40467	0.324708	57.5774	0.123609	0.0199618	0.0437634	12.6971	40.9501	0.367082	-5.56644	37.8335	0.11022	194	99.4166	0.759991	0.843537	0.14784	39.093	197.944	52.5556	102.334	163.274	0.0998071	45.3958	4.53572
45	49	16	Baseline 2		9	5.13185	13.5932	77	0.263156	-4.29476	38.1653	0.0754017	151.643	84.184	0.653401	0.644315	0.100738	57.0525	161.786	54.8571	89.5293	122.112	0.135239	42.9033	5.71126	0.42206	59.6474	0.145223	0.0453822	0.0962148	15.6359	43.4438	0.2962	-4.69188	30.3763	0.10726	188.2	95.5874	0.737353	0.653061	0.140637	48.2968	193.933	52.9333	98.5405	151.724	0.113986	47.4985	5.3001
45	50	17	Baseline 2		9	5.05181	9.5944	70.6667	0.335339	-2.84223	40.7935	0.07727	154.294	85.6467	0.587012	0.665066	0.0979352	71.2693	163.882	53.5882	90.5018	125.353	0.117666	37.205	4.28036	0.47851	67.7842	0.191025	0.0938483	0.0672236	11.5054	47.705	0.289532	-6.07719	41.4661	0.0848572	165.222	91.9949	0.690691	0.727891	0.121629	42.5765	176.389	53.6111	95.7324	141.678	0.085861	47.9017	4.13461
50	63	18	Baseline 2		9	5.82001	11.3059	76.5	0.361803	-3.2157	40.6571	0.0830858	148.252	83.9537	0.711798	0.652296	0.11518	64.6771	162.148	53.9417	89.6751	125.695	0.172135	36.7891	4.92006	0.57328	65.0545	0.168177	0.14628	0.0533817	9.13814	57.7912	0.389157	-5.23861	38.3121	0.0935787	181.292	96.3131	0.78439	0.77792	0.129213	45.6842	188.951	53.1285	98.6331	151.296	0.10109	42.9499	4.37957
50	51	19	Baseline 2		9	4.1432	16.3642	66.6667	0.23114	-4.69901	36.1864	0.0794173	143.496	83.0029	0.725238	0.703899	0.106094	66.3733	155.665	54.7232	87.5942	120.659	0.148389	47.6053	5.42814	0.38119	59.816	0.141083	0.0382724	0.0414398	16.8418	41.965	0.271449	-8.2592	40.322	0.0965088	185.233	98.1129	0.681773	0.686323	0.123386	37.7176	189.8	53.7548	102.178	154.437	0.10744	50.7665	5.37933
50	52	20	Baseline 2		9	6.01006	6.96298	92	0.418308	-3.50145	41.8549	0.0809885	147.659	83.8821	0.708467	0.657143	0.112039	61.2013	160.341	54.3955	88.5726	121.85	0.122692	29.0725	3.62191	0.503352	68.4018	0.151059	0.118226	0.174457	8.53465	76.6517	0.431581	-5.7995	48.3933	0.068585	159.148	90.677	0.655467	0.656399	0.0932252	47.0863	166.332	53.7464	94.4646	130.127	0.110119	37.4889	3.62315
50	62	21	Baseline 2		9	2.45522	17.6064	24.6667	0.197114	-4.0221	34.9452	0.0673201	155.417	84.423	0.651421	0.659864	0.0954644	53.3962	163.333	54.5	88.3933	121.533	0.146381	44.7351	6.18286	0.344881	56.6746	0.153034	0.0255049	0.0255056	18.1805	6.14789	0.181074	-6.86395	27.9399	0.0956462	182.786	94.9959	0.733591	0.714286	0.128862	39.7049	188.571	53.1429	97.679	152.977	0.133377	42.9452	5.53571
50	59	22	Baseline 2		9	4.9748	8.3389	77.3333	0.344447	-3.14771	43.8308	0.0863927	146.952	84.6035	0.696961	0.635569	0.116456	57.5218	156.286	54.0476	88.6954	122.934	0.139293	29.7513	3.88794	0.503968	67.4997	0.112815	0.085825	0.171023	8.75125	52.3189	0.447906	-2.77554	25.4744	0.110503	182.333	96.8	0.790021	0.789116	0.146332	41.0101	190.389	52.1111	100.651	156.374	0.115881	41.488	4.65715
50	54	23	Baseline 2		9	3.91407	11.576	51	0.260194	-4.34172	44.1613	0.0743749	141.176	84.0698	0.684848	0.595438	0.105722	63.7716	148.588	53.8824	87.223	119.058	0.14264	32.4389	4.40815	0.377283	59.9706	0.121957	0.0641882	0.0499245	11.1604	32.4377	0.323886	-3.69986	21.4473	0.0921762	176.688	94.9786	0.722453	0.704082	0.131741	28.3671	185.375	54.125	97.7516	150.04	0.102152	44.1318	4.72279
50	58	24	Baseline 2		9	6.67653	8.2621	109.25	0.441854	-3.8218	47.2957	0.114837	126.516	79.0273	0.64382	0.97658	0.146164	54.5086	131.129	55.1613	82.6434	103.734	0.130526	35.7886	3.49701	0.608629	73.4787	0.0994665	0.101685	0.277321	8.08309	84.0586	0.641672	-2.39564	28.929	0.210489	163.045	91.4172	0.878851	1.49751	0.296704	56.5335	175.727	53.9091	94.205	147.136	0.0881886	53.7969	4.66039
50	60	25	Baseline 2		9	2.16655	18.0962	70	0.208239	-4.93549	39.7068	0.135278	127.5	81.9059	0.703891	1.03229	0.173928	56.4849	134	55.5714	86.3761	111.179	0.100749	58.6931	5.74514	0.319491	65.3948	0.131608	0.0335828	0.056274	20.0051	34.5413	0.193538	-5.36515	24.5602	0.166057	148.154	89.7239	0.726051	1.43309	0.238132	47.4567	160	54.2308	92.2774	134.338	0.0898568	69.6777	6.23469
50	61	26	Baseline 2		9	2.74547	17.327	34.3333	0.204662	-6.25541	40.598	0.10929	126.188	80.1392	0.628898	1.07877	0.135278	58.582	131.125	55.9375	84.012	104.403	0.0890829	53.4602	4.97262	0.305649	63.2305	0.0831951	0.0349422	0.103996	19.4649	71.2388	0.288096	-5.53033	32.9533	0.143618	152	94.2507	0.790021	1.18395	0.204849	42.2879	159.786	54.9286	97.0833	139.643	0.0880356	67.5687	5.89635
60	70	27	Baseline 2		9	3.51441	11.8817	87.3333	0.311505	-4.99061	46.0446	0.154169	135.733	83.3944	0.734581	1.03653	0.186636	62.6832	141.933	54.8667	86.645	114.138	0.0990089	55.1914	5.13843	0.420998	70.2298	0.11149	0.146435	0.0923524	15.3264	62.3952	0.345166	-3.91089	31.1218	0.238007	165.143	93.9744	0.864271	1.21331	0.308392	49.6445	176	53.7143	96.9964	149.838	0.104379	54.5498	5.61966
60	67	28	Baseline 2		9	2.37613	16.115	66	0.205052	-7.71723	40.9454	0.130567	135.769	81.3136	0.758036	1.1275	0.164305	51.5038	139.846	54.7692	84.2187	109.521	0.0918508	58.141	5.40619	0.301511	67.8939	0.0948458	0.0374393	0.0765427	18.5146	45.4609	0.216316	-7.73948	40.0616	0.143109	161.417	93.3702	0.828136	1.22146	0.203628	41.802	167.333	55.0833	94.8553	138.878	0.0843074	66.5609	5.59951
60	64	29	Baseline 2		9	5.15154	8.29801	74	0.456619	-4.45032	52.0336	0.120813	123.789	77.539	0.711238	0.92646	0.159635	58.9354	128.842	54.8947	81.3628	101.947	0.110443	38.4571	3.90885	0.575931	75.4844	0.0904392	0.119215	0.266036	9.10687	63.1522	0.489197	-5.73333	41.3295	0.132608	150.062	87.1628	0.730249	1.38271	0.176573	51.3814	154.938	54.0625	89.6934	123.225	0.115963	45.6095	4.96789
70	70	30	Baseline 2		9	2.24635	16.1037	69	0.262074	-6.37177	51.6036	0.259875	172.5	95.34	0.800416	1.18151	0.313986	71.9853	180.75	55.75	98.5648	151.4	0.0965099	66.056	6.34997	0.389367	68.3057	0.112318	0.127293	0.0224635	19.3213	55.1951	0.173718	-8.21551	61.1765	0.117905	158.2	88.9196	0.723493	1.06849	0.163472	44.9673	164.4	56	91.3513	129.68	0.0823662	73.307	5.93207
70	82	31	Baseline 2		9	2.62575	14.8007	64.6667	0.245317	-5.36026	39.3686	0.148907	138.5	81.5029	0.819721	1.18395	0.194881	54.835	142.214	53.5714	84.4607	112.3	0.0925773	59.7903	5.42332	0.323114	69.1012	0.0998384	0.0923509	0.0623988	17.0133	37.3138	0.292603	-2.4855	30.7406	0.162333	156.692	90.6084	0.831601	1.26449	0.230027	49.6938	172.538	52.9231	92.9581	139.882	0.0978414	61.1934	5.8811
70	71	32	Baseline 2		9	6.64932	13.2566	126.667	0.28399	-4.95666	50.3305	0.108222	121.389	79.101	0.706861	1.08067	0.1386	66.913	128	55.8333	83.3038	102.252	0.113151	53.19	4.8481	0.411341	69.3912	0.0832003	0.0657289	0.116481	14.9473	80.0132	0.407346	-3.86699	34.0025	0.142967	146.467	88.3438	0.831601	1.41096	0.206761	50.7998	157.4	54.2	91.705	130.994	0.0973439	60.2517	5.54232
0	0	1	Baseline 3		9	3.80297	11.3445	71.3333	0.220255	-2.81352	36.3849	0.0684515	154.067	85.7857	0.656965	0.65034	0.0968504	60.6396	162.2	54.1333	89.4868	122.207	0.169684	33.8952	5.37324	0.393432	56.0221	0.176943	0.027221	0.0299436	13.2726	42.0807	0.19763	-9.19603	47.1345	0.0818872	172.6	94.2088	0.652807	0.657143	0.104968	47.0146	178.15	53.75	98.7096	140.763	0.0898331	44.058	3.81023
0	0	2	Baseline 3		9	7.57776	7.91861	56	0.260293	-4.00959	40.4908	0.0715831	140.321	81.6443	0.622216	0.567055	0.0973434	45.804	144.857	55.3214	84.1374	111.97	0.185697	18.2769	2.97156	0.435691	55.4356	0.10368	0.057983	0.0921567	4.6259	87.8349	0.354781	-3.7119	32.6662	0.116921	172.536	91.9899	0.729136	0.779883	0.1485	35.6261	178.679	53.75	94.4402	141.435	0.0922517	28.2466	2.76094
0	0	3	Baseline 3		9	4.00341	9.31444	98.3333	0.333451	-6.43176	56.856	0.105232	131.4	79.8322	0.650728	1	0.127873	54.6971	135.85	56.1	82.7742	102.442	0.118041	37.6896	3.81432	0.480385	70.7657	0.0732128	0.0648936	0.170829	11.4489	75.0113	0.384367	-4.90183	41.3464	0.0805562	129.5	81.3151	0.623701	1.10568	0.108019	64.264	140.357	54.9286	83.5052	102.711	0.108004	55.9486	5.94695
0	0	4	Baseline 3		9	3.51937	11.1236	78.25	0.266075	-5.05209	45.1021	0.116623	129.2	80.1049	0.694387	1.00342	0.152223	58.5803	136.1	56.3	82.8953	105.792	0.121057	43.8747	5.05633	0.402483	65.1937	0.111073	0.0648973	0.0792498	12.4849	53.6799	0.326701	-5.33153	46.8029	0.140973	151.944	89.267	0.690691	1.38128	0.181003	53.9887	158.833	53.7778	91.8988	128.248	0.111251	56.2189	5.95892
0	0	5	Baseline 3		9	1.97683	19.9026	52.3333	0.191835	-6.03998	43.6862	0.110256	132.714	79.4753	0.757351	1.11546	0.141177	57.692	137.571	56.7143	81.4746	102.795	0.0907634	62.4336	5.70053	0.282275	64.2551	0.122304	0.022464	0.0232959	20.7034	35.3883	0.191232	-12.0464	53.9372	0.110194	147.154	90.2421	0.710059	0.753425	0.139769	56.732	154.462	55.3077	92.4089	122.914	0.0858622	68.8395	5.91314
40	46	6	Baseline 3		9	5.03959	8.77506	78.25	0.315273	-4.04008	46.7792	0.0785908	153.154	86.3051	0.644491	0.703297	0.10085	50.8438	157.231	53.6923	89.9388	123.792	0.11845	35.4195	3.96119	0.4443	69.5053	0.136036	0.098595	0.0894426	9.59004	46.3983	0.38226	-5.61116	43.2168	0.0774019	165.179	93.2347	0.709831	0.6793	0.105708	45.4867	172.714	52.9643	96.9667	138.116	0.0902752	40.5424	3.78752
40	49	7	Baseline 3		9	4.8216	11.3699	107	0.262442	-5.27438	38.4206	0.0714797	146.882	85.0636	0.616363	0.626651	0.0941416	51.1793	152.706	54.0588	88.986	120.422	0.124059	40.4186	4.96584	0.372872	61.6238	0.118461	0.0558892	0.0312762	10.7277	73.8237	0.242427	-6.74098	43.4094	0.0957674	192	99.0042	0.703891	0.714286	0.122437	41.5148	196.071	52	101.387	156.243	0.176028	45.5036	5.16571
40	39	8	Baseline 3		9	2.91418	15.071	45.3333	0.2188	-4.04883	22.2584	0.0864238	150.385	84.5815	0.767632	0.737834	0.121803	53.426	165.385	54.3077	89.8388	128.579	0.184629	39.3691	5.98895	0.403196	55.2346	0.159681	0.0349333	0.0269441	15.6738	23.2993	0.233822	-7.19164	38.7289	0.0962523	194.714	102.644	0.736561	0.781341	0.133105	43.2328	200.643	53	104.223	165.2	0.131555	41.7806	5.46035
40	48	9	Baseline 3		9	7.43927	8.41936	105.333	0.296767	-5.11711	38.6847	0.0616629	136.111	81.9159	0.600601	0.555556	0.0857058	50.1306	143.667	54.2778	85.9501	108.838	0.304875	25.9142	4.05575	0.60774	56.6545	0.123342	0.0405238	0.132146	10.6373	76.9044	0.498062	-4.37803	42.6153	0.0973362	159.176	91.0506	0.750887	0.590636	0.141562	53.7092	169.647	53.9412	94.2642	142.502	0.109839	43.8239	4.43089
40	45	10	Baseline 3		9	4.82237	8.64296	73	0.343668	-2.64339	45.0641	0.0801231	151.579	84.0931	0.656527	0.556391	0.109957	69.658	162.789	54.2105	89.2682	122.102	0.182212	24.0969	4.19627	0.551628	58.9229	0.196564	0.122931	0.0536649	9.02564	45.1337	0.350874	-4.73925	36.3781	0.104819	177.952	95.9412	0.734581	0.621963	0.140944	48.3597	184.81	54.9048	99.1549	152.757	0.102615	37.8478	3.7433
40	44	11	Baseline 3		9	8.98576	7.21017	70	0.472887	-2.41241	49.9598	0.0940372	152.591	85.9848	0.682291	0.630798	0.127209	46.7416	159.182	53.1818	89.984	126.473	0.160798	26.0151	3.5938	0.638988	71.1923	0.122805	0.117314	0.220151	7.10133	62.6825	0.627952	-2.24518	27.1711	0.139791	178.947	92.0886	0.820659	0.754028	0.186597	42.4891	186	52.6316	96.2828	156.08	0.112322	37.9809	4.13607
45	51	12	Baseline 3		9	4.49248	11.7581	66	0.21614	-3.95737	34.0805	0.0576181	142.2	84.6112	0.469854	0.579592	0.0728924	55.4947	149.45	56.55	89.2342	114.142	0.239016	30.9123	4.12246	0.462174	52.3179	0.126664	0.0680123	0.0199661	11.7677	61.6109	0.359401	-9.42916	46.1567	0.0798551	172.421	94.0037	0.641208	0.616541	0.107813	35.1676	182.579	53.0526	97.5959	143.951	0.111065	41.7484	4.61646
45	51	13	Baseline 3		9	6.24993	8.2597	72.3333	0.309501	-2.87763	36.4439	0.080659	146.368	83.8528	0.634643	0.58217	0.106652	63.9713	157.316	54.5789	87.9951	118.604	0.170351	25.5738	4.06871	0.461756	58.3124	0.137112	0.0312829	0.0885241	9.29061	43.1462	0.353875	-7.4719	52.1428	0.110126	186.5	98.351	0.773851	0.718821	0.156703	46.0644	196.389	53	102.142	163.033	0.109823	39.4787	4.31622
45	55	14	Baseline 3		9	2.67447	15.0274	74	0.221867	-5.58732	34.9667	0.0909931	148.692	84.5211	0.796418	0.731554	0.123892	60.7268	155.769	54.0769	88.275	126.133	0.142713	41.2647	5.6324	0.371263	57.0355	0.129738	0.0145143	0.0853002	17.5469	43.789	0.314735	-6.13557	31.5754	0.122847	187.769	96.7425	0.77083	0.77551	0.156529	43.0673	193.538	53.2308	99.4805	159.508	0.115756	55.3244	6.11478
45	54	15	Baseline 3		9	6.07066	7.06189	68	0.258833	-4.97389	49.4146	0.0716717	142.5	82.9335	0.585319	0.55416	0.0904709	59.6053	146.692	54.8077	86.572	113.718	0.14239	26.4433	3.10941	0.39982	64.9479	0.122419	0.0355972	0.105056	7.89252	50.9177	0.368604	-8.89263	56.6218	0.0975151	186.125	99.0756	0.710326	0.629252	0.134287	53.9704	192.792	53.5833	101.455	157.918	0.0865332	38.4812	3.28547
45	49	16	Baseline 3		9	5.34075	17.3836	83.6667	0.218849	-4.90484	35.0063	0.0780686	145.462	84.9114	0.642891	0.653061	0.10457	54.4203	152.846	54.6154	89.8385	122.585	0.167709	40.2664	5.84216	0.385328	54.5146	0.180596	0.0145198	0.0308554	11.3416	48.3294	0.229046	-5.5115	35.125	0.100414	179.111	96.0445	0.748441	0.755102	0.133037	44.9663	184.444	54.6667	99.1551	152.033	0.0905112	51.9549	4.46805
45	50	17	Baseline 3		9	5.77057	9.51718	79	0.310987	-3.79852	38.1702	0.0865544	153.15	84.5871	0.648649	0.626531	0.114133	53.3523	164.75	54.45	88.0635	123.237	0.136835	31.3517	3.95213	0.461006	65.9575	0.117308	0.0892278	0.106074	9.68899	36.0663	0.369394	-3.18678	30.2444	0.0987917	168.789	92.6578	0.750629	0.831364	0.13068	45.5721	177.263	52.7368	96.3405	143.06	0.087357	44.0972	3.70143
50	63	18	Baseline 3		9	7.04664	10.9595	76	0.47645	-3.22114	39.2983	0.0909669	152.067	83.8558	0.740125	0.669388	0.125136	68.5118	165.733	53.1333	89.3936	128.093	0.132251	38.3153	5.05945	0.67874	68.6593	0.211916	0.244935	0.0307115	6.42668	65.5338	0.412571	-4.39562	34.6972	0.100603	180.833	95.4781	0.796951	0.798186	0.139732	47.7813	188.778	53.4444	98.2207	153.359	0.0984815	42.4837	4.24444
50	51	19	Baseline 3		9	3.85322	16.877	82.3333	0.218366	-4.865	39.9073	0.0778565	144.062	83.1794	0.719854	0.696429	0.104056	67.9372	156.188	54.875	87.6103	119.59	0.179682	43.7294	4.91311	0.399296	57.3534	0.0991138	0.019965	0.058472	16.0369	46.5878	0.316368	-6.99115	37.2305	0.115797	196.154	99.1527	0.716456	0.762951	0.14961	34.259	198.538	53.3846	103.953	164.005	0.105815	55.0869	5.71845
50	52	20	Baseline 3		9	6.46048	6.22823	97	0.464306	-3.06072	39.7957	0.0841629	147.818	83.4956	0.737101	0.673469	0.11826	63.0929	161.682	54.0909	87.7438	122.424	0.125604	28.7042	3.48709	0.518195	68.7314	0.132431	0.1151	0.255402	8.47075	72.5815	0.52683	-5.58567	48.5874	0.0703911	160.905	90.9986	0.647461	0.66861	0.0965756	45.5794	169.143	53.6667	95.2333	131.711	0.105952	36.2841	3.85409
50	62	21	Baseline 3		9	4.79252	9.41681	65.3333	0.364136	-3.20476	42.5612	0.0733765	155.353	85.8298	0.601688	0.621849	0.0989335	55.2582	164	55.1765	90.1113	122.86	0.111968	36.8302	4.27709	0.502072	69.9424	0.171161	0.0634711	0.0606189	10.772	61.8087	0.312013	-4.17355	31.8722	0.117527	189.25	97.6594	0.787422	0.732143	0.154758	43.8427	196.188	53.75	100.208	161.083	0.109062	45.412	4.78564
50	59	22	Baseline 3		9	6.25846	8.49302	74	0.264726	-2.90868	41.3711	0.0733462	151.565	84.0026	0.545964	0.594499	0.0959256	55.9235	158.174	55.3043	87.8872	118.655	0.142738	24.9091	3.52505	0.413236	61.5547	0.136413	0.0465828	0.0942677	8.156	46.3605	0.34936	-4.3734	36.1257	0.104205	176.8	94.1336	0.711019	0.538776	0.142645	41.1928	186.55	54.35	97.8634	148.822	0.100989	38.1695	3.94511
50	54	23	Baseline 3		9	4.3628	10.4821	64.3333	0.2884	-3.45447	37.083	0.0775029	139.056	81.738	0.709171	0.637188	0.106166	60.5766	148.944	54.6667	86.7037	116.914	0.142426	31.9487	4.39832	0.442584	63.0215	0.1582	0.0821723	0.0598912	11.0853	25.2753	0.298968	-3.21531	28.0708	0.0938789	169.053	93.1176	0.757194	0.689581	0.138362	50.128	180.368	53.2105	96.6263	147.758	0.082362	45.9538	3.99528
50	58	24	Baseline 3		9	3.74394	11.884	122	0.293026	-4.87739	54.0161	0.116908	128.05	78.1153	0.663202	0.993151	0.143821	57.7471	130.9	55.5	80.978	100.547	0.11687	41.7508	3.79023	0.435766	67.2254	0.0722362	0.119218	0.123917	13.067	76.5303	0.331339	-3.47517	37.0241	0.103238	136.25	88.6535	0.522349	0.689212	0.123352	65.5261	152	56.625	92.5604	122.765	0.126718	50.1321	4.80425
50	60	25	Baseline 3		9	2.07665	18.319	43.3333	0.213228	-5.65937	44.7329	0.169249	141	84.0819	0.772201	1.13503	0.212782	58.2529	145.643	55.5	87.6322	115.755	0.112546	56.859	6.05847	0.343991	66.0838	0.101836	0.0798714	0.0469243	18.7242	28.9928	0.205054	-4.16448	32.1565	0.175696	158.692	89.57	0.815609	1.33298	0.252153	44.9578	167.923	54.6923	92.3007	139.323	0.100838	63.3906	6.38865
50	61	26	Baseline 3		9	1.74707	22.5283	44.6667	0.152602	-9.81028	49.1043	0.1188	133.643	81.2754	0.686071	1.11546	0.144228	66.4106	138.5	56.1429	83.2	105.41	0.0898495	65.0775	5.76949	0.253212	61.0938	0.088942	0.0235971	0.0154289	24.2715	28.9666	0.143607	-3.7663	33.5104	0.117642	164.077	98.2171	0.735647	1.0274	0.166276	51.3262	170.692	55	97.6927	140.031	0.0808644	75.0652	6.02329
60	70	27	Baseline 3		9	2.44609	16.4357	55.6667	0.218112	-5.48451	35.5805	0.119614	123.385	78.6448	0.738845	1.06428	0.15116	55.2626	130.692	55	82.3763	104.544	0.0988422	60.2365	6.01119	0.319489	67.4586	0.105286	0.0453818	0.0726107	18.3542	37.4317	0.229633	-3.44981	32.1881	0.149043	148.667	90.7714	0.810811	1.13584	0.212172	62.0802	160.5	54.75	92.0886	134.544	0.107606	61.4466	6.42115
60	67	28	Baseline 3		9	2.84523	14.1101	71	0.290228	-5.30608	38.9285	0.117173	119.357	78.5155	0.680131	1.0274	0.144432	57.7977	124.286	55.5714	83.0288	103.733	0.140674	50.3483	5.69045	0.466492	66.4391	0.111631	0.14975	0.0580844	15.5364	38.6235	0.322318	-2.16285	28.3474	0.151145	148.357	92.4431	0.822691	1.14481	0.219699	61.3814	160.786	55.3571	93.8616	137.381	0.0989242	58.8729	5.7781
60	64	29	Baseline 3		9	2.52598	16.6009	59	0.271235	-4.57699	37.8119	0.13243	124.917	79.0236	0.776161	1.17009	0.168504	56.4647	130.833	55.5833	83.1147	106.472	0.130903	51.2879	6.29156	0.435973	67.2392	0.15309	0.0876383	0.0643421	16.6695	31.2875	0.233475	-4.54698	27.0315	0.149846	148.615	86.382	0.815609	1.44362	0.199356	50.8634	157.846	53.7692	90.9221	127.385	0.113819	50.7251	5.7326
70	70	30	Baseline 3		9	1.9313	20.3441	76.5	0.15526	-9.1908	40.3556	0.157112	137.389	83.3478	0.762301	1.16058	0.196667	60.1636	145.611	55.6111	87.2079	116.467	0.0848367	66.2335	5.57612	0.253089	62.2666	0.0948181	0.056323	0.0142581	22.0288	51.2879	0.191534	-4.16837	24.5226	0.212647	161.476	90.9299	0.847441	1.4514	0.281133	53.0663	172.952	55.619	93.1444	144.371	0.0710397	72.5211	5.20708
70	82	31	Baseline 3		9	2.27636	16.9768	70	0.205553	-6.22606	40.1292	0.137539	126.412	81.2541	0.728874	1.14424	0.175735	57.1987	133.882	55.5882	84.3677	110.204	0.0870041	57.2972	4.9835	0.29025	65.7269	0.0906882	0.0782073	0.0449281	18.3918	37.0759	0.258816	-2.00263	29.308	0.142397	160.231	95.6847	0.809212	1.08535	0.205709	50.506	171.077	53.9231	95.52	143.621	0.101837	57.3539	5.76695
70	71	32	Baseline 3		9	3.15466	14.8373	98.6667	0.304204	-5.11243	45.6687	0.0941498	124.647	78.1375	0.71909	1.03948	0.12397	45.2068	127.882	55.3529	81.6188	99.3822	0.134774	47.2371	4.80963	0.464949	65.5918	0.161163	0.0463507	0.126941	15.798	80.5521	0.441941	-2.14702	36.0957	0.130626	146.067	88.7605	0.826057	1.23744	0.186066	55.9511	163.733	54.0667	91.7538	131.96	0.100657	56.9385	5.73365
0	0	1	Week 1		9	3.79277	10.9157	73	0.294731	-3.38476	38.3503	0.0631937	141.412	82.9251	0.582121	0.581032	0.0875527	50.6541	149.471	55.0588	87.3456	115.932	0.149003	31.469	4.55764	0.481225	63.9866	0.187499	0.0727172	0.0427762	11.2456	36.1975	0.310585	-6.69162	49.666	0.0848572	173.588	96.2058	0.7729	0.758703	0.120897	48.4203	180.353	54	97.5532	145.275	0.103375	44.3759	4.39314
0	0	2	Week 1		9	4.04217	11.525	55	0.247655	-3.12188	40.4851	0.0616276	138.125	82.8425	0.623701	0.57398	0.0848572	64.7205	149	55.5	86.6718	113	0.155098	32.5017	4.96496	0.413839	58.621	0.143888	0.0690405	0.0507271	11.9063	39.1691	0.281145	-4.88452	35.7549	0.0972087	177.389	93.3309	0.755371	0.741497	0.130114	45.5665	185.611	52.6111	96.338	146.285	0.100477	41.6551	4.07943
0	0	3	Week 1		9	3.30474	14.5642	62	0.307844	-4.5207	45.5355	0.110121	123.778	79.6481	0.699931	1.00837	0.1386	61.1033	129	57.6667	82.4201	102.063	0.134453	42.8592	4.53604	0.457273	64.9252	0.16973	0.0962758	0.0663233	13.9607	63.6728	0.270339	-3.72329	29.2882	0.132539	134.077	82.8324	0.774028	1.33298	0.177011	56.1375	151.231	54.3077	87.0178	121.456	0.104833	56.2068	5.86114
0	0	4	Week 1		9	3.15494	13.5664	59	0.342784	-5.1058	39.2921	0.117003	130.333	80.2014	0.779626	0.907534	0.148568	76.9748	144.333	56	84.0529	106.35	0.110933	56.088	6.14519	0.500309	69.8739	0.156748	0.110822	0.0998414	16.0093	44.7377	0.287043	-7.35638	61.4827	0.10751	151.167	91.6099	0.651421	1.17009	0.13504	55.1474	155.167	54.25	92.8159	124.728	0.104277	60.7461	6.16253
0	0	5	Week 1		9	3.55408	12.4617	104	0.281409	-5.70082	48.8283	0.147203	132.312	81.1423	0.753638	1.18151	0.186719	59.8908	136.375	55.1875	83.7909	110.304	0.183542	48.5211	5.12781	0.494566	63.3392	0.0998341	0.13145	0.0906836	16.6249	100.564	0.388107	-7.34611	35.1427	0.116232	141.375	88.1531	0.667879	0.813356	0.157883	45.4387	150.188	55.1875	90.277	122.622	0.0829389	55.883	4.71122
40	46	6	Week 1		3	8.14697	6.03848	92.3333	0.397849	-3.79657	45.3445	0.0613543	137.606	81.0933	0.671581	0.644403	0.0830572	48.1021	143.697	53.9697	84.3384	110.107	0.0565762	40.4177	2.26818	0.471579	78.028	0.0638978	0.16873	0.193358	7.47923	86.2559	0.132502	-6.9463	20.3592	0.0120255	92.0143	70.911	0.155628	0.197085	0.0147894	27.1383	95.9286	58.2429	73.3711	76.2788	0.0998404	5.70665	0.976566
40	49	7	Week 1		6.5	5.47084	7.02054	75.6667	0.279526	-1.96794	37.6583	0.0742886	141.545	82.1903	0.723871	0.601113	0.101443	63.6522	150.364	53.9545	86.8943	116.047	0.0972049	38.2094	3.46242	0.378832	72.97	0.126454	0.0754273	0.0532428	8.6068	41.4113	0.175646	-4.63454	19.9161	0.0116679	91.5	72.161	0.25078	0.165816	0.0156456	26.2179	93.875	59.1875	74.0265	76.4512	0.16455	11.8302	2.37591
40	39	8	Week 1	Missed Measurement	3.5
40	48	9	Week 1		7	8.84553	4.2952	107.333	0.563079	-3.27637	54.781	0.0936258	144	83.1359	0.695773	0.635374	0.121402	73.1755	152.533	54.7667	87.0221	119.222	0.109821	24.68	2.50277	0.680368	78.1583	0.0919928	0.140841	0.310561	5.03087	62.758	0.729241	-5.0051	37.2083	0.0759288	154.826	92.7589	0.620085	0.463177	0.10965	41.4871	159.783	55.4783	95.9206	131.926	0.0668906	43.7128	3.13216
40	45	10	Week 1		8	6.28968	9.36966	81	0.275797	-5.58263	45.3249	0.0753108	144.375	82.6525	0.661816	0.62415	0.0984344	60.0329	152.042	53.9167	86.1337	114.614	0.111246	29.1733	3.19174	0.400295	69.4052	0.0808675	0.0683869	0.144762	9.82915	59.6435	0.40092	-8.36266	43.4007	0.0691363	149	87.1483	0.595251	0.393126	0.0889661	34.9564	153.421	55.3158	89.6916	119.596	0.080494	47.0315	3.81077
40	44	11	Week 1		8	6.8488	5.69854	78.6667	0.360245	-3.01029	46.4975	0.0892415	143.25	83.0592	0.684338	0.622449	0.116396	54.4692	151.042	54.875	88.2384	120.302	0.117903	28.9592	3.38012	0.507742	75.9196	0.115601	0.0956332	0.17235	6.93841	44.6865	0.445359	-4.27319	33.1816	0.0681809	149.304	89.771	0.551388	0.500444	0.0914244	31.6471	153.087	56	95.3405	127.988	0.0763752	43.6015	3.27439
45	51	12	Week 1		0	15.5161	5.90904	99	0.443024	-7.60291	59.7625	0.0726629	127.407	79.5843	0.632941	0.575964	0.100572	60.5687	138.926	55.1852	83.935	108.005	0.0575107	34.5652	1.99638	0.507622	81.4861	0.0733643	0.131103	0.270458	2.79154	70.6072
45	51	13	Week 1		8	8.39628	6.78413	91	0.397982	-3.44641	50.8491	0.108926	144	82.8163	0.773011	0.651206	0.144026	76.6406	158.091	54.4091	87.213	123.333	0.116651	31.5958	3.45601	0.537012	73.0938	0.11665	0.209654	0.104041	5.30506	63.3897	0.502508	-4.18303	45.9285	0.0817054	154.571	89.1096	0.615781	0.466472	0.108536	50.7281	164.714	53.7619	95.1999	132.263	0.0643385	59.1903	3.71827
45	55	14	Week 1		8	3.00485	19.6702	14.3333	0.168377	-6.51901	36.6158	0.105676	149.867	83.537	0.803881	0.756463	0.129436	65.5988	160.733	55.7333	87.9538	122.324	0.0973328	55.8371	5.33144	0.262049	62.6282	0.124331	0.0245031	0.0199653	19.8624	9.96065	0.172559	-10.8341	32.9526	0.069098	165.929	93.7898	0.623701	0.498542	0.089585	28.3674	171.5	54.2857	96.2887	133.771	0.102552	56.3947	5.4828
45	54	15	Week 1		7.5	4.4823	9.12744	44.6667	0.206096	-5.22251	43.372	0.0891275	138.032	82.817	0.756488	0.605662	0.114037	55.6743	144.355	54.5806	87.0229	117.623	0.0641758	42.2789	2.48856	0.250998	72.8498	0.0627494	0.0784351	0.0645322	9.46185	26.475	0.190474	-6.31249	28.7906	0.0239637	102.6	76.3556	0.350936	0.337959	0.0302771	51.8784	110.6	58.76	80.1252	87.4686	0.152918	20.8508	3.13715
45	49	16	Week 1		1.5	7.86671	5.01651	106.667	0.505517	-1.99218	29.299	0.115097	151.242	86.1801	0.797581	0.651824	0.154646	60.3597	163.152	53.303	91.2997	132.404	0.0362719	66.9988	2.33147	0.565386	89.0546	0.135105	0.312478	0.0765382	7.19782	91.2722	0.280951	-0.351868	22.0442	0.0111527	88.7143	71.7347	0.1188	0.122449	0.0123649	35.0873	91.2857	58	74.8955	75.6497	0.134771	7.738	1.30567
45	50	17	Week 1		1.5	6.6791	7.30637	63.3333	0.422895	-5.30729	60.051	0.0777292	142.16	82.4268	0.651975	0.631837	0.101557	67.9576	150.12	55.28	85.9375	114.651	0.076697	42.2328	2.9275	0.53003	77.9202	0.0559115	0.102634	0.26435	8.62922	69.4959	0.0413667	-8.34211	20.4545	0.0106678	93.1429	79.9706	0.42768	0.233236	0.0307911	25.6494	99.4286	66.4286	79.5187	89.402	0.0419373	37.046	0.917696
50	63	18	Week 1		0	47.2718	0.584668	309	0.735439	-2.3004	34.4404	0.0323306	116.7	78.3011	0.387734	0.371429	0.0493445	43.8835	122.95	56	81.1231	93.9876	0.137238	17.6237	0.873378	0.8498	63.4671	0.0564974	0.337933	0.328999	2.73475	287.561
50	51	19	Week 1		3	5.67076	7.89913	79.3333	0.285342	-2.78429	32.8185	0.149294	165.742	89.462	0.802092	0.688611	0.192708	70.4462	180.032	53.129	94.5388	144.422	0.0456397	56.2075	2.51636	0.344439	83.2349	0.0850335	0.164216	0.0420003	9.08429	37.7973	0.0582378	-7.59275	21.4583	0.00820287	94.6667	76.876	0.100485	0.122449	0.00876858	34.375	102.667	62.6667	82.155	82.9768	0.665583	10.0043	5.90481
50	52	20	Week 1		5	5.67056	7.34295	58.6667	0.337354	-2.95815	38.6017	0.0955351	150.25	82.7036	0.751906	0.681973	0.130114	57.4746	157.875	53.9167	87.5306	121.756	0.0965062	35.1936	3.17444	0.443546	73.2067	0.0821364	0.134774	0.12797	8.11509	34.3504	0.293147	-3.5772	26.0543	0.0335572	118.773	81.437	0.37989	0.378479	0.0516858	40.9453	130.227	58.4545	87.6647	103.855	0.170242	21.1814	3.1427
50	62	21	Week 1		1	5.41145	7.37559	64.3333	0.337745	-2.53277	43.435	0.0832186	147.897	85.954	0.751308	0.679803	0.128398	66.948	158.207	53.2759	90.2913	127.7	0.0476169	58.949	2.77512	0.389004	84.8903	0.0744277	0.172002	0.118451	8.55384	43.8028	0.00998437		0	0.00339429	65	63.75	0.0831601	0.0816327	0.00339429	0	65	62.5	63.75	63.75	0.00998437	0	0
50	59	22	Week 1		5.5	9.54436	4.18908	67.6667	0.553429	-2.54646	41.9946	0.0816327	138.133	82.2661	0.655579	0.634014	0.109466	67.7092	148.867	55.4667	86.9648	117.749	0.0691453	39.1905	2.59463	0.651159	85.5684	0.0635996	0.293223	0.220015	4.94595	43.7213	0.21984	-3.35768	23.2795	0.0181138	105.885	80.1142	0.287862	0.27237	0.0251634	31.9462	110.712	61.0577	82.717	89.3554	0.0846496	16.0751	1.3662
50	54	23	Week 1		2	14.4803	2.84303	77.3333	0.59415	-2.63145	43.8667	0.0689174	131.804	80.3659	0.604949	0.565826	0.0911799	58.0309	139.608	54.7255	84.7752	110.488	0.0544967	38.5616	1.82875	0.644805	80.1045	0.0339044	0.32157	0.234834	3.38203	95.5698	0.319502	-8.43676	17.8161	0.01188	105	75.7917	0.33264	0.163265	0.0246086	44.5402	111.5	59	81.2644	94.3542	0.60905	11.3426	6.9082
50	58	24	Week 1		2	6.24001	8.55851	104.667	0.435135	-6.41652	47.5526	0.178709	136.708	82.5317	0.753638	1.11587	0.215495	59.2139	142.167	54.625	85.471	114.683	0.0527729	63.988	3.31714	0.52297	80.1337	0.0529156	0.0609026	0.364414	12.4697	120.873
50	60	25	Week 1		2	3.45447	11.9031	59.3333	0.245024	-5.47368	57.5802	0.16708	154.583	86.1664	0.720721	1.1387	0.203747	74.9397	160.292	54.375	88.2682	121.217	0.0537235	62.4534	3.29085	0.280503	78.1829	0.0529152	0.0793729	0.0958465	12.8908	41.8513	0.0299519		33.3333	0.0170877	93	74.1667	0.12474	0.342466	0.0256315	0	107	59	74.7778	79.8333
50	61	26	Week 1		2	3.37415	14.5174	89.6667	0.246372	-5.09332	60.1607	0.0774642	124.48	78.3209	0.570478	1.05479	0.0936405	66.7861	129.12	55.52	81.1217	95.7323	0.0612574	58.184	3.23776	0.321714	75.8613	0.047418	0.11272	0.0894278	13.6009	79.1603	0.429253	-7.43841	37.6916	0.0589932	123.357	80.3074	0.546481	0.72407	0.0801494	46.8488	132.714	54.5	84.4045	98.0261	0.148834	57.8274	6.24411
60	70	27	Week 1		2	3.76396	14.1829	88.3333	0.264838	-6.71548	44.4749	0.125609	137.895	80.089	0.733122	1.08147	0.159635	57.336	142.632	55.2632	82.0005	106.025	0.0555362	73.7355	3.98742	0.320112	78.0142	0.0793176	0.131455	0.0526932	10.6965	23.1183	0.134781	-5.78084	27.7778	0.0142397	92	67	0.0831601	0.239726	0.0170877	61.1111	101.5	55	76.7857	78.9167	0.409335	10.4233	4.26663
60	67	28	Week 1		1	3.46416	12.4307	53	0.204456	-5.68128	47.8382	0.0580981	117.44	77.4284	0.490644	0.953425	0.0747302	55.311	122.6	55.6	80.75	91.3556	0.0594458	53.2352	3.08417	0.272723	73.3057	0.04818	0.0651066	0.0976622	12.2759	31.9351	0.0499185	-4.59934	20	0.0113918	69	64.75	0.0831601	0.205479	0.0113918	80	74	58	71	70
60	64	29	Week 1		1	4.54263	11.055	77.6667	0.291451	-5.52021	41.8322	0.103293	126.115	79.5797	0.620502	0.966807	0.129691	55.9892	132.308	55.5385	82.2715	102.074	0.0546937	61.9247	3.0116	0.37027	76.0536	0.0429736	0.0894204	0.182748	11.4135	66.9595	2.0467		30.2439	0.0911343	117	82.0625	1.37214	1.36986	0.170877	38.0488	125	52	82.7	107.533
70	70	30	Week 1		1	7.74734	4.59624	161.333	0.446706	-5.03527	49.4595	0.104279	124.026	78.7614	0.615171	0.925536	0.134949	61.3176	129.667	55.1282	81.1607	100.89	0.0388254	61.451	2.33942	0.514714	82.3277	0.062469	0.332028	0.0830075	8.93465	160.017
70	82	31	Week 1		2	6.11039	8.09515	152.333	0.613383	-4.35401	42.5236	0.133854	132.652	80.6859	0.728555	1.07207	0.17422	50.6012	137.913	53.7391	83.2884	108.684	0.04443	78.3496	3.46677	0.725859	84.6281	0.0580039	0.289547	0.183522	11.7205	126.614	0.0199681		50	0.0227836	93	68.875	0.12474	0.273973	0.0313274	50	93	58	69.2727	71.875
70	71	32	Week 1		1	6.15061	7.88396	109.333	0.413456	-4.44674	44.0109	0.114565	130	79.8492	0.682291	1.13636	0.153012	54.1998	138.182	55.2273	83.3392	107.158	0.0520261	72.8233	3.62177	0.497657	81.4462	0.0559146	0.0878648	0.29255	11.8209	116.704	0.361964	-14.7007	32.6263	0.0242076	87	68.4952	0.935551	0.462329	0.0804545	49.6717	103.75	56	74.1645	88.3778	0.289546	12.9172	4.1864
0	0	1	Week 2		9	7.42805	6.45177	65.3333	0.359422	-2.08265	50.8983	0.0729772	143.2	83.5131	0.586279	0.571429	0.10115	61.1826	154.5	54.85	88.6895	119.009	0.167378	23.9721	3.97575	0.510942	64.7417	0.153503	0.109199	0.0748794	7.14763	44.6228	0.441291	-3.45885	33.9271	0.0699224	167.92	99.7337	0.565489	0.473469	0.0983665	39.717	174.12	58.28	102.504	144.535	0.100293	29.9223	3.15874
0	0	2	Week 2		9	5.76548	7.18337	45	0.328688	-2.61249	45.0929	0.0573113	139.077	83.9213	0.52135	0.524333	0.0792436	55.3006	148	57.1538	88.8334	113.325	0.211469	18.2591	3.27971	0.543649	58.9812	0.175095	0.0445419	0.109051	5.95337	36.8363	0.411821	-3.3546	49.0191	0.0857058	171.312	95.2307	0.712058	0.632653	0.117952	55.685	178.062	53.5625	98.256	144.071	0.0869989	38.3918	3.18252
0	0	3	Week 2		9	5.33113	9.31309	94.3333	0.342767	-5.29435	52.7015	0.118032	137	81.786	0.649111	1.0997	0.14129	53.7382	139.833	55.9444	84.5948	107.432	0.293508	35.616	3.96686	0.670884	63.2282	0.0885209	0.193679	0.0965064	10.2661	65.2435	0.613095	-3.72035	50.0822	0.115761	146.882	89.6457	0.765562	1.1523	0.149936	66.8621	156.706	53.4706	91.254	123.478	0.0905653	49.7745	4.4512
0	0	4	Week 2		9	3.36449	12.9178	80.6667	0.318147	-4.74722	42.5171	0.100438	130.2	79.5964	0.629245	0.977169	0.123031	55.0834	135.667	56.4667	82.7393	102.022	0.131452	41.8376	5.22619	0.380211	64.332	0.102332	0.0299507	0.114813	13.1603	67.5893	0.301046	-6.81683	57.8339	0.0790853	136.308	85.3237	0.633296	0.922023	0.10406	59.6668	141.538	55.2308	87.9845	109.682	0.117807	54.4604	5.59251
0	0	5	Week 2		9	1.68727	23.6281	54.6667	0.146127	-7.16536	32.5466	0.125828	128.636	80.5211	0.827821	1.22042	0.16311	59.626	137.091	56.2727	83.854	108.303	0.102335	70.7433	6.83854	0.248349	59.0905	0.0987293	0.024405	0.027733	26.9056	23.2801	0.170558	-11.7755	37.7541	0.13504	153.583	91.0952	0.720721	0.964612	0.179183	46.564	161.5	54.9167	94.3463	132.95	0.0887455	75.5292	6.55196
40	46	6	Week 2		8	8.56667	7.39647	48.3333	0.213382	-4.48368	48.1404	0.069292	144.229	84.994	0.656965	0.693878	0.0863604	49.2	148.343	53.9143	88.4705	117.002	0.0605306	37.406	2.20314	0.276132	77.3899	0.0455171	0.0725342	0.0951464	7.725	37.1322	0.162441	-3.20741	26.8055	0.0103787	93.4231	73.0976	0.143931	0.208791	0.0142299	27.6362	96.7692	58.1154	76.4409	79.6445	0.16192	10.333	2.31493
40	49	7	Week 2		8	5.31132	8.92873	76.6667	0.327446	-2.97289	42.6506	0.0679706	141.05	80.2981	0.723493	0.620408	0.0959735	58.7841	148	54.45	84.6557	112.75	0.123915	32.3963	3.8303	0.481544	67.7366	0.122576	0.0510256	0.165265	10.4792	42.9862	0.315181	-5.33313	38.4087	0.034347	113.333	79.1585	0.48906	0.507289	0.0485707	52.9935	124.238	56.5714	83.037	97.1241	0.120911	30.583	3.61963
40	39	8	Week 2		5	23.023	1.78422	102.667	0.680291	-2.34298	38.0129	0.0804969	131.969	82.5322	0.649928	0.633595	0.105693	53.9989	139.354	55.5692	86.206	113.045	0.0842196	25.632	1.257	0.668763	72.8698	0.0922327	0.268457	0.225986	2.43823	105.91	0.149332	-3.59044	12.8117	0.00775838	78.4857	68.1438	0.144342	0.167347	0.00897062	27.5319	81.1143	60.1143	70.2365	71.3094	0.185671	4.75124	0.724798
40	48	9	Week 2		8	8.46426	4.30494	64	0.564836	-2.52292	49.6878	0.0802925	136.172	81.5861	0.656678	0.608023	0.103409	59.1214	142.517	55.3448	85.9001	113.106	0.13375	26.0306	2.98646	0.706317	74.4337	0.100268	0.222334	0.304457	4.89444	50.9771	0.46551	-4.04665	28.0822	0.0295869	107.633	76.3984	0.361746	0.307483	0.0440692	38.5259	113.767	56.7333	79.4065	91.8231	0.113835	21.2512	2.21268
40	45	10	Week 2		8	9.24213	4.68473	110	0.600092	-3.27707	48.5502	0.114116	143	83.3266	0.760083	0.599184	0.151114	72.9407	155.88	53.6	88.4347	125.821	0.121569	26.8311	3.09188	0.744961	72.6643	0.101108	0.309055	0.140536	6.793	91.3456	0.177355	-3.55003	12.3977	0.0289744	98.7681	73.4063	0.265751	0.212955	0.0394033	23.6174	102.087	59.2464	76.0176	88.5894	0.0545991	14.0182	1.07651
40	44	11	Week 2		8	9.54491	4.51596	87	0.447441	-3.7054	48.7623	0.0890687	143.593	82.9202	0.685301	0.591081	0.114777	58.5826	148.926	54.8519	87.5457	119.875	0.134371	24.1637	2.93738	0.600717	71.2534	0.102238	0.0774775	0.263982	5.62829	65.5623	0.724271	-2.84532	32.5042	0.0819579	169.417	95.1932	0.694733	0.692177	0.119295	37.5734	176.375	54.5	99.2755	145.589	0.0603807	52.6981	3.34471
45	51	12	Week 2	Spinal Instability, Removed from study.	0.5
45	51	13	Week 2		8	7.49798	8.46102	69.3333	0.29429	-3.44435	35.6629	0.0903527	140.238	83.8696	0.776161	0.688047	0.124134	57.3098	149.476	53.7619	87.922	121.546	0.0959573	37.8616	3.63329	0.404352	70.4645	0.093967	0.153871	0.0710627	7.86195	78.8872	0.353434	-8.20537	52.4815	0.0648309	146.75	88.1296	0.617464	0.508163	0.0938521	48.0642	153.3	54.4	92.9872	126.502	0.075761	51.5607	3.80425
45	55	14	Week 2		8	7.18735	5.90632	52	0.410072	-3.60278	49.4664	0.11398	144.16	85.7477	0.745114	0.672653	0.144868	64.1442	155.76	54.04	90.5237	127.08	0.108902	31.0186	3.07566	0.470999	73.0383	0.100324	0.136758	0.137762	6.79114	36.5061	0.273066	-4.95794	27.4139	0.0293442	123.806	85.2305	0.336664	0.290981	0.0437973	28.3333	128.032	58.8065	88.8357	103.517	0.115148	19.6055	2.41757
45	54	15	Week 2		7.5	11.4686	4.61613	52.6667	0.413647	-2.32494	40.2066	0.0952398	136.353	82.5198	0.764339	0.62425	0.125389	61.2075	143.794	53.5882	87.0048	119.43	0.0798427	37.9692	2.30081	0.498099	82.212	0.0771843	0.227594	0.113443	5.19831	41.8673	0.533512	-3.26398	35.0583	0.0456532	139.75	85.2444	0.507277	0.446939	0.0644915	36.6278	143.05	56.35	87.7785	109.94	0.114449	35.2565	2.78357
45	49	16	Week 2		3.5	8.24831	4.65131	104.333	0.43888	-4.57318	40.3529	0.127625	148.875	85.233	0.75052	0.592857	0.160423	51.504	160.3	53.525	90.8399	129.465	0.0416073	52.8518	1.95747	0.504843	81.8021	0.0892845	0.298113	0.0719574	6.6993	82.294	0.366167	-2.71068	20.1214	0.0266694	118.571	83.9677	0.24552	0.268222	0.0400041	31.1208	124.19	60.0952	86.823	98.7439	0.317342	7.6911	2.13819
45	50	17	Week 2		2	9.86391	4.19794	98.6667	0.481154	-5.17449	46.3661	0.04488	122.75	78.1782	0.548626	0.506803	0.0639729	53.6728	128.472	56.3889	80.9564	98.9079	0.0853148	29.8114	2.21739	0.499783	70.8048	0.0378167	0.201178	0.268957	7.59175	128.946	0.082591	-5.96551	24.325	0.00894858	103.182	79.6523	0.18522	0.148423	0.0109543	38.654	106.182	61.0909	81.5278	83.9409	1.10821	11.3145	4.08775
50	63	18	Week 2		0.5	16.0843	5.44031	97	0.127165	-2.98575	21.8412	0.03564	108.526	76.7272	0.347959	0.313641	0.05413	23.1411	110.263	59.2632	78.6018	92.5205	0.0477015	18.0076	1.32007	0.168065	52.533	0.0484939	0.0741671	0.149761	5.04518	50.4944
50	51	19	Week 2		6	5.93074	8.7527	71.3333	0.267085	-3.6518	33.77	0.0947572	141.958	83.1407	0.727651	0.658163	0.119507	60.0466	152.167	54	87.473	120.317	0.102222	39.4706	3.24235	0.367524	69.8541	0.0931889	0.112207	0.0660864	10.0238	47.5368	0.240873	-7.10369	40.492	0.0320336	118.042	77.687	0.417533	0.420068	0.0456108	52.8084	125.708	55.7083	80.6721	93.8679	0.135031	24.6826	3.14573
50	52	20	Week 2		7.5	7.7244	5.17391	42	0.451505	-3.12224	45.5989	0.0984344	138.667	83.0682	0.736121	0.645503	0.127537	63.2254	148.963	54.3704	87.0837	119.45	0.106081	29.5857	2.86941	0.58532	79.2812	0.0952334	0.14861	0.210819	5.24538	41.6796	0.260356	-4.51913	29.0532	0.0312013	113.038	80.2956	0.33424	0.274725	0.045366	37.0806	122.885	58.4615	84.9551	99.401	0.21748	15.6721	2.83316
50	62	21	Week 2		4	15.149	3.99509	67.6667	0.345841	-2.96324	34.6813	0.0682931	133.5	81.8721	0.551351	0.529796	0.0942594	39.7443	140.22	55.68	85.3238	108.807	0.0454824	35.5936	1.55934	0.387816	76.1492	0.060475	0.179424	0.210515	4.95883	66.442	0.411329	-5.66643	31.9786	0.0366583	120.6	81.2624	0.380873	0.378776	0.0527473	31.6778	128.48	58.4	85.8425	101.623	0.269573	10.3082	2.42868
50	59	22	Week 2		7	10.3934	3.6022	93	0.44277	-2.1536	41.5397	0.0647498	139.435	83.1372	0.526982	0.566992	0.0851893	56.6205	147.283	55.8478	86.5777	110.216	0.0589297	25.9125	1.75475	0.462917	79.6106	0.0636758	0.140443	0.245829	4.22963	85.9501	0.786658	-2.68351	38.8836	0.0874737	149.25	86.7527	0.880111	0.654762	0.130963	53.4421	159.333	53.5417	89.926	127.982	0.114316	44.3572	3.36535
50	54	23	Week 2		2	14.8112	4.42135	62	0.465973	-2.01951	48.59	0.0744172	145.758	83.1609	0.643861	0.585034	0.0985887	60.0585	153.303	53.1818	88.2617	118.193	0.0552524	43.6744	2.27374	0.520227	86.6424	0.0436866	0.151337	0.262735	5.37267	56.3605	0.147101	-2.61118	9.82712	0.0113143	84.2667	69.8839	0.216216	0.228571	0.0151612	19.9664	86.8667	60.4667	71.7299	74.9133	0.377862	5.0322	1.38737
50	58	24	Week 2		3	4.5726	7.88136	59.3333	0.341755	-4.12192	48.7071	0.184788	137.077	82.3756	0.775628	1.09326	0.227179	67.1975	144.615	55.1154	85.7699	116.607	0.0577327	54.6063	3.03207	0.373744	80.7622	0.0586009	0.158005	0.141944	10.255	59.3446	0.533583	-5.90612	29.7144	0.140499	139.667	86.5328	0.734581	1.17199	0.188597	32.3636	144.444	54.4444	91.1079	121.452	0.262907	46.3316	7.07004
50	60	25	Week 2		4	2.47578	15.8084	33.3333	0.181912	-4.55713	41.4709	0.171668	152.722	85.2488	0.806191	1.19482	0.203628	68.9458	158.667	55.8333	88.6135	121.341	0.0712119	60.8657	4.25152	0.248909	71.4149	0.0767442	0.0511627	0.0555303	16.0139	17.5158	0.162224	-7.44002	23.9034	0.0594509	127.375	83.598	0.613306	0.770548	0.0865064	38.1919	133.375	55.125	85.3096	100.812	0.249575	27.9454	6.13641
50	61	26	Week 2		3	4.22338	11.899	108.667	0.302025	-5.85902	58.1665	0.150229	143.5	83.156	0.734581	1.15582	0.182862	66.5688	148.625	55.4167	85.0911	113.456	0.132183	55.335	3.28716	0.453582	75.0852	0.0584793	0.096991	0.115536	12.5089	102.591	0.441827	-6.27703	42.7111	0.107688	142.25	84.5271	0.618503	0.881849	0.141329	43.0997	148.812	53.5	88.2339	115.717	0.086784	68.6834	4.90135
60	70	27	Week 2		3	3.75338	12.823	86	0.358326	-5.52771	44.257	0.111819	137.526	80.1986	0.63902	1.11031	0.143147	51.7901	142.421	55.3158	82.9372	106.846	0.0611392	66.3782	3.9132	0.454834	76.7928	0.0723692	0.235854	0.0873431	14.9384	72.7061	0.238847	-13.0214	22.2888	0.0351925	106.857	76.9662	0.39501	0.587084	0.0502459	43.5179	114	57.9286	80.0915	86.7024	0.192384	33.3294	5.5639
60	67	28	Week 2		3	4.59147	10.8961	55	0.32712	-5.50637	33.8634	0.0583829	125.727	78.9703	0.44982	0.971357	0.0732699	53.0898	130.773	55.6364	81.7446	92.1871	0.0688226	53.3355	3.52717	0.378768	76.2993	0.0663481	0.131517	0.132103	12.5869	56.4942	0.300842	-1.09406	23.5853	0.0150534	83.5714	68.6565	0.19602	0.332681	0.0179014	47.2023	89.1429	56.1429	73.7665	74.8648	0.207928	6.53882	2.63035
60	64	29	Week 2		3	4.87135	8.93206	82.6667	0.3161	-6.92644	43.6662	0.103238	126.542	79.4837	0.540541	0.936073	0.12887	59.4159	131.458	56.0833	81.6319	100.921	0.0698761	47.3334	3.09584	0.292336	70.5121	0.0494584	0.192833	0.085302	10.3325	65.3032	0.333435		26.2963	0.0239228	91	69.0048	0.182952	0.438356	0.0290491	23.3111	95.4	56.6	72.3192	74.4571	0.62223	11.0446	9.79083
70	70	30	Week 2		3	6.50747	8.84637	80	0.498706	-4.18147	54.7907	0.117066	136.658	81.5679	0.643396	1.04182	0.148693	65.7394	142.079	54.7368	84.409	108.142	0.0490411	60.3699	2.90147	0.584688	84.3448	0.062236	0.185049	0.161415	9.58904	104.872
70	82	31	Week 2		3	3.25444	12.107	43	0.267162	-4.97037	48.5299	0.116495	135.095	81.8669	0.677161	1.12198	0.147008	59.0762	139.095	55.0952	84.4417	107.905	0.0454779	78.5913	3.52386	0.320009	83.6952	0.0732083	0.0726536	0.125341	12.5345	30.8411
70	71	32	Week 2		3.5	2.6854	13.317	68	0.239589	-5.7528	49.8092	0.103381	137	81.0487	0.700624	1.13014	0.135847	58.7329	141.25	54.75	82.7454	105.14	0.0528503	73.76	3.84011	0.269534	79.6516	0.061659	0.102179	0.0827975	14.5288	31.2983	0.119809	-4.17792	8.33333	0.0199356	72	64.8571	0.12474	0.410959	0.0227836	33.3333	91	58	77.375	79.2857
0	0	1	Week 3		9	4.24248	12.2142	28	0.197426	-5.18874	53.2368	0.0529886	137.722	81.5437	0.591361	0.52381	0.0692058	61.8492	142.833	56.2222	83.7785	103.881	0.151063	31.0263	4.37753	0.352038	57.4279	0.143316	0.0356518	0.0256683	12.4361	19.4212	0.2124	-10.8322	48.8357	0.0517629	126.278	82.1653	0.607531	0.487528	0.0674144	54.0625	134	54.8333	86.3666	108.002	0.112466	36.3033	4.03661
0	0	2	Week 3		9	5.98079	11.2072	70.3333	0.262928	-2.94192	38.6179	0.0635863	139.6	81.5376	0.604297	0.620408	0.0899487	58.8623	147.133	54.9333	86.1936	112.786	0.159754	34.5617	5.42805	0.401047	59.3435	0.163592	0.0261134	0.0867919	12.2656	46.5157	0.354163	-7.17953	50.5311	0.0783681	168.118	95.3187	0.640822	0.717887	0.105822	45.4875	173.235	54.4706	98.9082	140.668	0.136218	37.4792	4.96622
0	0	3	Week 3		9	3.13491	12.6359	82	0.250927	-5.77211	50.7291	0.120373	130.533	80.858	0.704089	1.10959	0.15303	57.4449	133.8	55.6667	83.6321	106.517	0.132285	52.1617	5.35613	0.341945	62.4601	0.112317	0.0407672	0.0648949	15.7401	43.5441	0.285692	-3.33116	30.9284	0.137578	154.462	91.6021	0.68767	1.2961	0.173068	54.07	168	53.4615	93.5228	134.297	0.11082	52.9084	5.56423
0	0	4	Week 3		9	3.01498	14.5891	41	0.352271	-5.30291	43.1871	0.101306	140.643	80.6149	0.629641	0.954012	0.121445	46.9113	143.214	56.0714	83.4791	102.5	0.117075	50.9925	5.88264	0.505522	69.7998	0.275546	0.0678863	0.0588991	14.8827	22.9576	0.32161	-7.33084	59.6272	0.105984	146.5	88.3065	0.611821	1.01272	0.125717	62.1475	154.5	54.5	92.283	119.905	0.111632	50.2643	5.36856
0	0	5	Week 3		9	1.82707	20.5092	60	0.194688	-7.03821	43.8342	0.129582	127.833	80.2619	0.800416	1.19863	0.160672	68.8892	133.75	56.1667	83.7143	106.844	0.102058	66.0702	6.28841	0.300629	64.5376	0.106828	0.0589062	0.0399358	21.1754	19.8115	0.166162	-5.03811	38.5625	0.115138	145.714	89.1859	0.653401	0.939335	0.1485	53.4261	153.929	55.5	91.841	124.632	0.0943936	65.0039	6.04134
40	46	6	Week 3		8	10.3102	4.4898	51.6667	0.381639	-3.25309	39.1048	0.0739955	139.575	83.7551	0.612266	0.618367	0.101489	47.3004	145.85	54.725	87.6707	116.661	0.0663804	32.8682	2.02019	0.449551	79.1464	0.0572615	0.131554	0.201149	4.9482	46.3782	0.434617	-3.28136	29.1252	0.0571195	128.375	81.8598	0.530146	0.422194	0.0731894	45.0772	135.281	55.4062	86.6334	109.081	0.130137	18.4641	2.35627
40	49	7	Week 3		8	6.8589	5.93504	85	0.413247	-2.77056	44.6328	0.0843407	139.13	80.6863	0.762903	0.622893	0.115922	61.7897	146.609	53.5217	85.2952	116.58	0.104831	35.9014	3.25445	0.540129	77.659	0.12361	0.147859	0.121234	6.75582	55.7462	0.103241	-6.71154	11.6226	0.00895515	92.9149	75.548	0.184014	0.151107	0.0111217	23.987	94.9574	61.3191	77.2866	79.0552	0.108689	9.28853	1.13931
40	39	8	Week 3		8	15.8673	2.88965	82	0.55421	-2.88298	50.4405	0.0749227	129.976	80.8557	0.68962	0.678945	0.0998004	58.2735	137.634	55.0488	84.4579	110.432	0.056749	35.6076	1.91226	0.623448	83.7556	0.0677266	0.238256	0.270906	4.22567	86.904	0.318083	-4.87757	23.3726	0.0182344	99.6977	73.285	0.224339	0.228761	0.023168	34.6226	103.744	58.3023	75.897	81.4408	0.269308	9.13989	1.69348
40	48	9	Week 3		8	6.99872	6.40086	80.6667	0.34466	-3.03432	50.2117	0.0770356	150.261	85.1245	0.605622	0.628217	0.0997626	55.5943	156.043	55.0435	89.2484	120.709	0.145766	27.1587	3.47864	0.515668	67.9338	0.10089	0.120858	0.0625302	7.35019	48.2993	0.450274	-3.89043	30.8335	0.0843481	168.45	93.9004	0.656965	0.532653	0.115236	32.6165	172.95	53.25	96.1953	139.747	0.0646018	58.9033	3.89693
40	45	10	Week 3		8	7.02865	8.54801	122.667	0.380886	-3.45602	33.5027	0.104884	138.8	83.3652	0.754678	0.606122	0.140778	62.3193	151.7	54.6	88.5348	124.39	0.119807	35.6935	3.75103	0.52856	62.041	0.0986644	0.0340626	0.287185	12.7887	95.8681	0.397186	-4.23073	29.7301	0.0790279	143.174	88.0321	0.538733	0.456078	0.0952615	35.6093	148.565	55.3478	93.9225	122.848	0.0628986	59.8648	3.59629
40	44	11	Week 3		8	7.04909	6.35026	70	0.308323	-3.3314	48.0827	0.0851967	144.92	82.1074	0.683576	0.582857	0.11045	60.5123	150.76	54.72	86.4598	116.358	0.133884	23.1196	2.999	0.451121	66.6247	0.106357	0.0568682	0.151939	6.44786	46.855	0.448474	-5.15247	34.1772	0.0685222	152.917	90.6466	0.601178	0.585034	0.093343	42.3072	157.667	55.3333	94.2358	128.113	0.108877	43.7018	3.26402
45	51	12	Week 3	Spinal Instability, Removed from study.	2
45	51	13	Week 3		8	8.96541	7.81061	50	0.414558	-4.94357	54.7301	0.0907568	141.429	82.7655	0.748441	0.621963	0.12276	66.4805	149.905	54.7143	86.7749	118.525	0.132004	27.4045	3.50632	0.57794	70.0406	0.116308	0.20816	0.0978395	7.87277	65.8501	0.47014	-4.74411	49.4796	0.0690429	140.045	85.1027	0.576451	0.517625	0.102986	42.7851	151.545	54.3636	91.6942	123.789	0.0909027	51.5219	3.58196
45	55	14	Week 3		8	5.00161	8.71569	48	0.331025	-3.59635	39.4246	0.103436	146.895	84.0801	0.770325	0.717508	0.131484	59.0968	155.421	54.0526	88.4332	124.158	0.121047	33.3788	3.9539	0.446754	70.8336	0.126259	0.0593131	0.157971	9.24623	38.2127	0.368858	-5.2272	41.5512	0.0858398	164.947	91.6817	0.599628	0.487648	0.112369	38.6853	172.789	53.1053	96.1942	138.228	0.0773694	60.1447	4.16521
45	54	15	Week 3		8	5.35139	14.4441	21	0.173405	-4.41713	36.1296	0.100846	147.474	84.5185	0.800963	0.659506	0.128894	63.3593	154.526	54.1579	89.0332	124.565	0.0967193	43.4296	4.12184	0.27019	64.1557	0.101087	0.0393117	0.0318238	14.4554	11.83	0.141273	-10.8136	41.534	0.0547329	174.2	102.08	0.513514	0.414286	0.0601638	43.1299	177.75	56.85	103.105	135.253	0.112172	35.0291	3.89412
45	49	16	Week 3		4.5	7.82503	6.59403	115.667	0.506878	-2.14516	36.9194	0.101425	149.143	84.8175	0.762301	0.703596	0.139893	53.2531	160.476	52.7143	90.9908	130.486	0.100405	42.0535	3.65333	0.648494	75.5762	0.116669	0.347394	0.0688451	5.7026	95.8407	0.388023	-6.48536	39.3346	0.0300637	113.786	79.2454	0.34452	0.309038	0.0395192	36.1053	117.929	57.9286	82.4996	93.817	0.440247	15.8927	3.86556
45	50	17	Week 3		2	9.51425	4.08242	86.3333	0.520527	-4.49745	51.0282	0.0681215	138.861	81.452	0.597136	0.605442	0.0915515	59.7094	145.278	55.3611	84.5815	109.415	0.0904565	34.7966	2.25201	0.605362	74.2449	0.0602228	0.316249	0.17133	6.82091	115.939	0.50987	-6.63908	43.9959	0.0198808	118.857	82.2819	0.39798	0.322157	0.0280029	48.3188	126	58.25	86.5053	95.115	0.251583	14.3514	2.78092
50	63	18	Week 3	Spinal Instability, Removed from study.	0
50	51	19	Week 3		7	8.74265	5.20243	83.6667	0.381741	-4.5846	46.5292	0.0883513	145.5	84.1238	0.703192	0.663866	0.113409	67.6443	155.235	54.8529	87.3265	118.818	0.069888	34.3363	2.32396	0.455399	77.9532	0.0857247	0.212762	0.101217	7.47759	81.4833	0.312543	-5.82816	38.4257	0.0292204	111.13	77.5782	0.397722	0.377995	0.0411004	47.1505	119.348	55.6087	80.6762	90.8226	0.289535	20.3143	3.15756
50	52	20	Week 3		8	6.50983	6.9238	39.3333	0.300783	-3.18701	34.5896	0.113497	140.208	82.1755	0.703396	0.62415	0.151399	56.9588	152.417	54.625	87.5003	123.553	0.133604	23.4962	3.33152	0.423157	64.9925	0.126302	0.0923595	0.0848687	7.26484	31.2301	0.481596	-4.03809	31.7095	0.0761718	145.529	86.4112	0.653051	0.523409	0.121695	43.6948	151.471	53.1765	90.1377	123.955	0.101993	49.5853	4.19825
50	62	21	Week 3		5	8.25685	5.31107	60.3333	0.375812	-2.28913	50.3585	0.0963891	158.128	85.9606	0.772962	0.706436	0.128852	68.672	166.231	53	90.081	128.191	0.041323	49.1034	1.97209	0.417669	87.5391	0.0530582	0.152614	0.173439	5.48316	50.2111	0.305829	-3.5342	23.3078	0.0401955	117.553	80.1191	0.390634	0.364125	0.0564077	27.5146	121.342	57.5263	83.0695	100.368	0.0952767	18.0145	1.80374
50	59	22	Week 3		7	7.3682	5.5726	64.6667	0.503954	-2.26749	46.7403	0.112901	158.476	89.0821	0.659341	0.656948	0.14951	63.4075	172	54.9524	94.3197	139.356	0.113152	32.4208	3.55936	0.648406	77.6361	0.110934	0.282325	0.137557	6.18828	41.438	0.255727	-2.49763	17.3742	0.0607115	120.773	79.795	0.45927	0.371985	0.0854358	23.8979	126.886	57.3864	82.707	106.222	0.0686703	21.7727	1.71416
50	54	23	Week 3		2.5	15.7149	2.09571	81.6667	0.753213	-1.63184	53.6423	0.0905802	147.116	83.1631	0.727167	0.600854	0.120142	64.4612	156.628	53.093	88.291	122.476	0.049421	37.8531	1.76668	0.826927	87.9031	0.0436801	0.339456	0.383637	2.95224	79.9464	0.255007	-2.85708	18.6305	0.00947572	84.6875	70.2837	0.201836	0.183673	0.0131175	23.1715	86.2083	60	72.1258	74.7928	0.354766	8.59868	0.970131
50	58	24	Week 3		5	8.57616	5.51115	108.333	0.51146	-3.2026	53.9948	0.160136	139.514	81.4593	0.725869	1.06849	0.194311	57.3546	144.514	54.1143	84.5946	112.215	0.0492956	49.8338	2.39815	0.58437	86.9465	0.045684	0.175777	0.297701	6.43047	94.7698	0.366334	-6.46541	43.5967	0.0573971	111.615	77.6456	0.489365	0.600632	0.0799616	45.041	115.385	55.6923	80.4146	93.4083	0.713846	30.9969	4.43048
50	60	25	Week 3		6	5.77064	7.97005	100.667	0.32489	-4.19426	57.1346	0.136702	142.542	82.0591	0.743243	1.16153	0.168266	64.803	147.583	55.625	84.8068	110.592	0.0589518	56.7182	3.22744	0.405057	82.0602	0.0534133	0.11082	0.17921	10.1753	86.7312	0.439291	-9.72428	68.1818	0.0427192	117	79.7333	0.49896	1.0274	0.0797425	72.7273	122	56	79.6429	89.8
50	61	26	Week 3		5	3.31457	15.205	96	0.220166	-6.68353	48.6564	0.100877	134.158	80.3078	0.649962	1.11752	0.123811	52.9205	139.947	56.4211	82.6207	103.056	0.0698853	61.048	4.1798	0.298262	71.1337	0.0599018	0.0549102	0.113564	15.6331	67.3184	0.259575	-8.1785	46.7545	0.0939823	131.294	83.9088	0.582121	0.817889	0.117436	50.9125	136.529	54.3529	87.1904	109.296	0.0606149	90.3128	4.63265
60	70	27	Week 3		5	5.11159	6.89574	99	0.341374	-4.21896	49.069	0.122646	133.355	80.1689	0.747099	1.03182	0.156821	58.9145	136.968	54.871	82.9942	106.398	0.0495612	50.5192	2.49698	0.374384	82.2305	0.0447539	0.148377	0.141147	9.88504	90.0243	0.266033	-4.6187	28.3232	0.0333377	102.294	75.2588	0.359545	0.652699	0.0467399	48.9111	108.824	57.5882	79.1001	84.1726	0.266703	22.1279	4.18926
60	67	28	Week 3		3.5	3.83404	13.4904	46	0.166408	-6.17887	54.5355	0.0580439	125.476	79.0584	0.49896	1.04371	0.0699782	57.3502	128.381	56.619	80.8081	90.24	0.0665629	57.0366	3.59404	0.230197	71.2783	0.0604322	0.0430909	0.0620089	14.5486	19.1582	0.0632349		47.2222	0.0113918	87.3333	70.2167	0.0970201	0.159817	0.0123411	43.0556	89.3333	57	72.2222	73.15	0.359444	20.4787	7.36094
60	64	29	Week 3		3	5.29149	9.37987	112.333	0.304217	-5.82755	48.578	0.133183	136.353	82.115	0.7729	1.16841	0.172217	64.4305	141.882	55.4706	83.8299	109.706	0.0641825	64.2669	4.03284	0.385809	79.9759	0.0767516	0.0867357	0.147888	12.5394	51.8333	0.359418	-2.00817	58.3333	0.0313274	89	69.1818	0.4158	0.479452	0.0370233	38.8889	91	55	70.9231	73.2727
70	70	30	Week 3		3	6.72889	7.86291	93.6667	0.366895	-2.81717	38.1306	0.117071	134.179	79.8416	0.680131	0.971135	0.153586	61.751	141.143	54.1429	83.1155	107.579	0.0491187	57.7212	2.76272	0.426098	85.3959	0.0769102	0.20226	0.0905915	8.60752	53.8168	0.0599013		50	0.0227836	73	63.375	0.12474	0.205479	0.0256315	33.3333	74	56	64.1111	64.5
70	82	31	Week 3		3.5	4.55329	10.3534	115.333	0.401154	-4.58672	42.2129	0.118128	133.478	80.6613	0.64901	1.14652	0.149208	49.2208	139.261	55	83.9998	107.345	0.0589119	64.9916	3.59983	0.49927	81.0329	0.0743335	0.219685	0.139238	12.8181	103.506	0.0599089	-14.8857	33.3333	0.0370233	134	84.3077	0.12474	0.410959	0.0370233	33.3333	134	60	85.7692	85.7692
70	71	32	Week 3		3.5	4.83108	11.042	55.3333	0.273787	-4.4538	47.1213	0.123818	132.19	79.8043	0.748441	1.12198	0.15718	60.2488	136.571	54.9524	83.0022	106.401	0.052129	75.73	3.73497	0.34493	83.0144	0.0767081	0.102452	0.0798555	11.4505	36.4183	0.209671	-4.17237	28.5714	0.0498391	104.5	78.3042	0.49896	0.684932	0.0811665	45.2381	116	55.5	80.0132	91.5949	0.589075	21.0396	12.3939
0	0	1	Week 4		9	8.81688	4.53873	80.3333	0.560369	-3.45199	52.2195	0.0653061	144.96	82.0354	0.580457	0.579592	0.0839068	63.197	151.48	55.16	85.2265	110.09	0.152155	20.9656	3.02632	0.775517	71.4588	0.156017	0.268354	0.150194	5.59776	79.1394	0.656624	-4.13766	51.311	0.0828207	162.16	91.8094	0.720166	0.66449	0.113641	53.7934	168.88	52.2	94.3292	135.971	0.0898659	33.361	2.95512
0	0	2	Week 4		9	4.01319	11.236	45.3333	0.244585	-2.84118	33.5105	0.0640672	142.062	80.9215	0.600312	0.584184	0.0871908	52.3998	151.062	55.625	85.7999	112.502	0.171248	28.768	4.9374	0.430808	61.6573	0.168804	0.052638	0.0408398	11.2388	41.6334	0.270097	-7.56132	46.1883	0.0590229	154.333	93.2793	0.577501	0.54195	0.0809915	39.3124	159.444	55.8333	95.6583	128.085	0.101162	38.5789	3.72742
0	0	3	Week 4		9	3.27488	11.8145	64.3333	0.281227	-4.86168	55.767	0.0821158	119.722	78.375	0.568261	1.04262	0.101893	59.2313	122.222	56.1667	80.8878	95.7191	0.0918566	51.9046	4.73334	0.384732	74.0098	0.117509	0.0545303	0.0760353	12.4938	50.028	0.211003	-3.77284	46.9724	0.0512631	108.733	76.1072	0.274428	0.607306	0.0584779	65.0549	115.6	57.3333	79.6026	86.1794	0.142278	38.2307	5.00962
0	0	4	Week 4		9	4.35331	9.97095	49.6667	0.365321	-3.86092	49.1576	0.11174	134.118	80.7883	0.694631	0.946817	0.141057	59.1737	137.824	54.9412	83.0747	105.094	0.119103	37.9989	4.56785	0.50993	71.6533	0.131336	0.0867887	0.175884	10.67	55.3992	0.469993	-6.58085	62.0652	0.0856419	132.643	85.1401	0.540541	0.84638	0.104357	58.6299	138.929	54.5	88.2948	111.511	0.127985	45.1555	5.55445
0	0	5	Week 4		9	4.72238	12.5908	140.667	0.273559	-4.2054	40.3768	0.104425	133.8	79.2808	0.715177	1.05479	0.139739	57.6672	139.4	55.4	81.2882	101.837	0.442621	43.903	5.07583	0.732987	56.7098	0.0990067	0.0574073	0.0615671	15.1319	106.712	0.262433	-3.41552	27.0884	0.165588	159.929	92.9623	0.775171	1.10568	0.228853	56.9801	170.643	54.2857	94.0771	141.529	0.0925777	65.1065	5.92865
40	46	6	Week 4		8	21.7949	1.76186	148.333	0.637354	-4.29695	45.769	0.0734818	145.676	83.3071	0.676519	0.645339	0.0994435	45.9681	151.514	54.027	86.9992	116.304	0.0801652	28.6549	2.15323	0.740281	81.0749	0.0526426	0.117992	0.522796	5.31142	235.791	1.67251	-3.4715	49.2065	0.0744028	144.6	87.157	0.507277	0.494694	0.0948364	55.3934	150.84	55	91.8883	122.841	0.265482	14.1394	2.9256
40	49	7	Week 4		8	4.76215	9.15756	49.6667	0.335809	-3.76472	48.5125	0.0670372	142.909	81.7471	0.676621	0.660482	0.0907201	62.4829	148.773	53.6364	85.7382	113.076	0.111397	35.2195	3.73403	0.443479	71.9667	0.12039	0.0546156	0.173241	9.25935	39.7057	0.228471	-3.84746	22.2891	0.0255224	102.615	76.2737	0.37582	0.295133	0.0349873	37.4116	108.038	56.5	79.2787	89.8847	0.136729	22.3731	2.71587
40	39	8	Week 4		7.5	23.9251	1.96357	73	0.763575	-1.85875	45.2273	0.0906615	140.64	83.5087	0.719335	0.708571	0.118087	65.7773	150.76	53.72	88.1906	120.443	0.0473711	34.6563	1.58209	0.788309	87.0663	0.130902	0.308392	0.312389	2.82165	64.1373	0.253504	-5.05677	14.6265	0.00804299	87.913	71.4506	0.143722	0.157054	0.00981392	23.8194	90.8913	59.9348	73.4515	75.5311	0.346712	4.51821	0.883321
40	48	9	Week 4		8	7.63543	5.89573	63	0.490744	-2.37578	51.3091	0.0845744	144.458	83.8771	0.689536	0.629252	0.109466	72.1527	153.417	54	88.8082	121.999	0.114537	30.3845	3.29767	0.59365	74.5183	0.110285	0.159195	0.142743	6.71621	50.0007	0.66817	-2.67558	37.1623	0.0678858	139.556	86.7627	0.630631	0.455782	0.0939087	49.651	150.611	53.9444	92.487	123.437	0.0698605	63.3352	4.17179
40	45	10	Week 4		8	10.7335	4.60278	81.3333	0.460326	-3.14834	54.9669	0.11008	155.586	87.3915	0.711162	0.589726	0.142209	74.6222	166.103	54.2759	91.1621	131.979	0.170122	24.1679	2.75032	0.561443	71.351	0.101382	0.231181	0.148618	5.92379	64.0876	0.557405	-3.78775	38.4891	0.125146	185.261	95.861	0.818946	0.539485	0.179676	43.9072	191.652	52.9565	100.968	159.629	0.0509218	67.1734	3.30441
40	44	11	Week 4		8	5.60098	7.90366	59	0.364413	-2.77493	50.911	0.0963978	156.85	85.8848	0.679834	0.667347	0.122279	59.7779	162.15	53.8	90.5413	127.553	0.139188	27.8691	3.79333	0.506831	69.8159	0.132564	0.0887461	0.151977	8.3288	35.1421	0.414333	-5.12954	41.3997	0.0903258	163.556	94.6957	0.757681	0.609977	0.123892	41.5394	173.722	53.8889	100.876	146.87	0.0672251	64.7488	4.26428
45	51	12	Week 4	Spinal Instability, Removed from study.	0
45	51	13	Week 4		8	7.05893	5.35989	58.6667	0.548685	-2.17046	48.1563	0.0841629	143.773	84.696	0.701191	0.636364	0.119803	53.9145	152.364	54.4545	88.56	121.559	0.124016	30.4574	3.58853	0.675782	75.1817	0.135343	0.260145	0.149211	6.21565	56.2729	0.438161	-2.81562	53.9681	0.0475853	124.423	81.0087	0.519751	0.474097	0.0712148	63.5499	134.308	55.5	85.1754	105.849	0.102013	35.8277	2.80341
45	55	14	Week 4		8	7.27835	6.82307	70	0.337536	-2.91267	53.2591	0.0994135	147.923	84.9596	0.673277	0.657771	0.129309	63.3525	154.269	55.1538	88.9122	124.957	0.10939	29.7746	3.00516	0.444506	71.2463	0.126616	0.137053	0.0735186	6.60941	47.9836	0.442625	-3.45824	27.4183	0.129549	182.095	97.051	0.679141	0.559767	0.163572	31.6534	187.667	53.9524	103.247	157.343	0.0554668	65.4673	3.67399
45	54	15	Week 4		8	7.54781	6.92432	65	0.366075	-3.5377	43.1084	0.120144	155.875	88.3169	0.781358	0.688776	0.156208	64.622	165.042	52.9167	92.8856	133.668	0.0931828	36.1107	3.06768	0.475422	75.5023	0.0898548	0.165188	0.12026	7.728	37.8217	0.291529	-4.18526	32.926	0.0642878	166.24	94.7424	0.613721	0.50449	0.0826849	40.5432	172.44	55.84	95.4956	133.917	0.191509	22.8958	2.98476
45	49	16	Week 4		4.5	7.0041	6.59694	99	0.304306	-4.14098	54.0446	0.0711495	141.231	82.7899	0.593315	0.593407	0.0965414	63.9971	148.462	54.9231	86.6518	115.496	0.155318	31.6478	3.07395	0.45984	65.9754	0.134433	0.0903066	0.0477892	7.85068	60.612	0.14218	-7.54927	26.0497	0.0258208	106.571	76.1811	0.346005	0.284257	0.0365492	30.5912	111.857	57.5357	79.7137	90.2884	0.129303	18.2218	2.52119
45	50	17	Week 4		5	6.8976	6.48789	35	0.340112	-2.23345	55.0597	0.0719086	144.407	82.7592	0.663741	0.631897	0.0942858	62.9683	152.296	54.2963	85.972	113.672	0.088587	37.1672	2.80918	0.417146	78.3923	0.103006	0.127375	0.11379	6.8175	27.1436	0.396439	-4.63269	48.4459	0.0447723	139.524	81.4506	0.629641	0.49174	0.0749168	45.1001	147.429	55.1905	87.0349	111.771	0.165783	38.5369	3.63482
50	63	18	Week 4	Spinal Instability, Removed from study.	0.5
50	51	19	Week 4		7	15.3626	3.25682	102.667	0.510888	-3.7751	42.1297	0.096414	143.381	83.7801	0.711811	0.665695	0.119972	62.3732	150.762	53.6905	87.2995	119.761	0.0576031	38.0048	1.89143	0.494616	80.7234	0.0754098	0.248822	0.114296	5.12364	84.665	0.377605	-2.82389	26.625	0.0145029	94.6591	72.8013	0.252315	0.254174	0.0204814	36.8458	99.0909	57.1364	75.7336	80.0727	0.149036	11.3994	1.73579
50	52	20	Week 4		8	8.86493	4.36258	77.3333	0.537084	-2.31697	54.683	0.105291	143.92	84.1628	0.748441	0.653061	0.13679	65.58	155.96	53.8	88.7445	124.185	0.139307	21.4573	3.00725	0.582183	73.7195	0.138763	0.19217	0.171701	5.17958	48.2865	0.414778	-2.69292	27.5248	0.0376657	121.161	81.9793	0.426531	0.322581	0.0545824	30.7825	129.194	56.4516	85.5855	102.766	0.0841421	27.8899	2.17735
50	62	21	Week 4		6	8.42547	5.14444	73	0.325851	-3.82137	45.9765	0.1084	166.949	89.1466	0.738845	0.677132	0.141342	62.7427	175.769	53.1282	92.2817	134.485	0.133653	49.5111	2.06767	0.455878	83.5372	0.0570454	0.0864244	0.140904	6.42841	56.6381	0.191798	-6.17977	21.2739	0.0319886	118.364	82.3057	0.35658	0.312925	0.0436629	25.3625	124.121	59.6667	84.8915	99.885	0.136765	16.067	2.11817
50	59	22	Week 4		8	9.62599	4.89525	45.6667	0.475012	-2.55084	55.3567	0.0837662	148.214	85.3111	0.669736	0.603499	0.113587	75.826	160.75	54.5	89.16	122.601	0.125017	24.7273	2.88623	0.587932	74.6343	0.12527	0.176552	0.162034	4.89446	32.3939	0.431859	-1.77797	24.832	0.0582333	139.25	91.4152	0.623701	0.438776	0.0839556	41.1235	149.719	62.0625	95.1385	124.554	0.069554	27.3611	2.27554
50	54	23	Week 4		3	6.41636	6.50775	23.6667	0.265407	-4.8015	42.4746	0.0556758	130.806	81.4976	0.585586	0.492063	0.0749572	52.1464	137.611	54.6111	85.3611	107.687	0.0801745	35.8157	2.17625	0.340362	72.5876	0.0745679	0.0677034	0.121367	6.2285	33.0649	0.292031	-4.28898	31.7773	0.0337307	118.833	79.7551	0.516286	0.392857	0.0508436	40.6698	126.292	55	83.8845	101.091	0.177808	19.8663	3.17212
50	58	24	Week 4		6	6.10023	7.57805	84.6667	0.469248	-3.91749	53.9642	0.19808	142.276	83.4483	0.765646	1.13604	0.233728	63.5291	148.276	54.5172	86.6723	117.667	0.04416	64.4176	2.7417	0.538368	87.0132	0.0440035	0.14939	0.291015	8.07196	80.6548	0.616285	-2.17625	36.8726	0.0828494	124	81.4979	0.593461	0.821918	0.132818	62.1559	137.091	55.3636	87.1272	110.063	0.848642	32.1662	7.67685
50	60	25	Week 4		3	8.02716	5.76091	53.6667	0.454756	-2.28603	48.9773	0.193752	146.903	85.3847	0.790021	1.15776	0.233899	63.3959	153.71	53.8065	88.7977	122.994	0.0456413	59.9713	2.58477	0.492783	88.1051	0.0445441	0.200064	0.18816	6.11078	51.3366	0.524161		36.5079	0.0612309	120	78.4707	0.602911	1.09589	0.10395	54.7619	125.5	56.5	84.2316	98.7	0.878593	10.6528	9.35952
50	61	26	Week 4		5	4.67222	8.50818	66	0.377872	-3.83028	53.9139	0.158061	144.5	82.5839	0.719335	1.12671	0.195796	66.9741	149.9	55.85	85.445	114.397	0.0769303	50.2381	3.82255	0.394053	77.7419	0.0782899	0.150276	0.15343	10.1975	50.9113	0.436331	-3.7189	40.4722	0.114588	133.471	82.9963	0.643268	0.825947	0.149601	45.032	142.294	53.4706	87.8975	114.072	0.0812922	56.218	4.35732
60	70	27	Week 4		5	6.85889	6.28654	62.3333	0.426184	-2.93716	50.9091	0.166249	142.594	83.4699	0.739345	1.13014	0.198555	67.2608	147.656	53.6875	87.5351	118.308	0.0423451	58.5202	2.45776	0.465453	87.7319	0.0481975	0.216545	0.143561	7.64341	69.392	0.520658	-3.96784	37.6822	0.0885712	141.3	88.3841	0.656965	1.09932	0.146385	40.4872	150.85	54.6	89.8807	119.769	0.0798698	65.5237	3.66182
60	67	28	Week 4		3	6.39801	6.0084	92	0.431878	-2.93785	46.3577	0.0759088	126.615	78.3625	0.52135	1.05111	0.0995686	52.3854	129.962	56.2308	79.903	95.6865	0.070737	45.0123	3.00318	0.52857	74.3018	0.0555459	0.101986	0.254321	8.66593	68.4958	0.132266	-4.40083	20.8075	0.0104425	86.9167	71.1951	0.14553	0.194064	0.0113918	29.6213	90.9167	58.1667	73.8839	74.6455	0.696552	13.8898	4.07628
60	64	29	Week 4		3	3.56426	11.3675	64.6667	0.290584	-4.68665	39.0683	0.122911	131.632	80.3292	0.6806	1.11031	0.164731	53.6025	138.368	55.9474	82.5392	105.225	0.0761273	55.2423	4.03181	0.386253	77.0553	0.0730073	0.155999	0.0773753	12.0084	31.957	0.242942	-3.45902	82.3681	0.0227836	99	75.5575	0.12474	0.273973	0.0246822	43.6776	102.333	55.6667	78.5292	79.8591	0.439291	19.9869	8.78007
70	70	30	Week 4		3	6.24018	8.03664	46.6667	0.541455	-2.63219	42.7606	0.116218	138.423	83.0917	0.631697	0.987882	0.150394	56.9473	145.038	54.6923	86.2464	111.913	0.0507899	59.0055	2.87108	0.633785	86.2576	0.0644822	0.205925	0.295368	8.24265	83.0875
70	82	31	Week 4		3	4.49174	8.57508	98.6667	0.217681	-4.41086	35.346	0.0870815	124	79.2271	0.601311	0.969442	0.118518	49.834	129.538	55.4615	81.3752	100.33	0.0572856	59.2792	3.0222	0.276888	75.7754	0.0516437	0.067704	0.0941811	11.3685	37.8374	0.139743	-5.99067	7.14286	0.0740466	144	96	0.790021	0.890411	0.119614	21.4286	154	57	92.9048	117.333
70	71	32	Week 4		4.5	6.39901	5.83963	87	0.449225	-4.34192	54.7076	0.134934	136.655	81.6395	0.699692	1.19273	0.168618	57.5104	140.828	54.6897	84.9301	110.005	0.0410813	69.729	2.80135	0.481088	88.3538	0.0586466	0.188434	0.177598	7.70829	69.5219	0.12475		6.25	0.0242076	83.5	70.2667	0.24948	0.308219	0.0355994	14.5833	91	57.5	70.6087	74.1
0	0	1	Week 5		9	6.22905	7.96432	78.5	0.371839	-2.42932	39.8161	0.0852815	149.5	83.4254	0.710326	0.673469	0.11583	69.4287	165.417	54.25	88.2294	122.856	0.133764	32.5977	4.27352	0.526067	68.1464	0.15273	0.164705	0.0708766	9.57629	49.6796	0.404286	-5.90142	42.0935	0.0830187	179.75	95.6249	0.762301	0.761905	0.11385	50.4774	184.917	52.3333	96.4547	143.65	0.13576	32.4692	4.24842
0	0	2	Week 5		9	6.57987	10.5184	58	0.354461	-2.20978	36.5439	0.0740682	142.571	82.6433	0.692011	0.653061	0.107284	57.131	153.5	54.4286	87.4649	119.271	0.176092	33.8068	5.73719	0.5655	63.4568	0.169738	0.033948	0.0938591	7.91207	59.1235	0.269585	-9.00924	50.1049	0.0724115	162.133	96.3991	0.645877	0.598639	0.0966241	48.1571	170.8	54.6667	101.488	141.502	0.116487	44.5419	5.02876
0	0	3	Week 5		9	2.72565	15.1348	55.3333	0.243985	-4.84185	46.4074	0.0968302	125.312	79.9662	0.587318	1.01455	0.121038	48.2058	128.438	57.3125	83.0885	102.575	0.118273	44.8961	4.7664	0.377858	64.7969	0.0906245	0.0760324	0.0860165	15.2863	42.0797	0.26957	-2.30851	34.6637	0.112823	142	88.8147	0.64609	1.18019	0.137797	55.9538	156.462	55.4615	92.5771	125.41	0.102836	59.2341	5.97736
0	0	4	Week 5		9	3.32481	12.0991	46.3333	0.33531	-4.75752	46.3584	0.104662	134	80.5414	0.731116	0.964612	0.134566	53.5699	138.917	55.0833	82.9918	103.739	0.175282	35.8792	5.86969	0.536939	63.9042	0.167739	0.126802	0.0668957	12.5334	30.8926	0.336397	-8.50234	61.9464	0.0972684	152.385	90.2467	0.620502	1.13277	0.119614	63.7632	157.154	55.5385	91.5304	119.513	0.128799	47.3522	5.81466
0	0	5	Week 5		9	2.29629	16.8376	49	0.206096	-6.2035	44.2474	0.136091	129.571	80.7982	0.787051	1.18395	0.168639	53.4536	134.143	55.7857	84.2134	108.19	0.105285	60.4437	6.00208	0.304055	65.0935	0.103832	0.0509175	0.043929	17.8474	30.2016	0.248061	-8.72269	44.1991	0.140426	150.538	89.4445	0.77083	1.19073	0.19366	45.2646	158	54.3846	90.7957	129.836	0.0958455	60.3282	5.79827
40	46	6	Week 5		8	8.05691	5.28289	35.6667	0.462952	-2.38612	47.7929	0.0698344	150.667	84.5488	0.672981	0.659108	0.0954801	50.8041	154.407	54.037	88.5353	119.993	0.101086	27.1279	2.71585	0.535796	74.9621	0.0826657	0.166929	0.156146	5.78905	39.1913	0.279162	-5.57551	30.1918	0.0338123	122.885	80.353	0.487766	0.414443	0.0447785	43.0702	126.962	57.9615	82.0997	96.0388	0.25871	15.0003	2.75955
40	49	7	Week 5		8	8.28648	4.80021	83	0.485364	-3.59435	51.2944	0.0844656	155.231	84.1017	0.698865	0.635793	0.111946	60.5083	160.423	53.3462	88.1673	122.472	0.13326	27.5624	3.08348	0.579489	71.179	0.126611	0.244603	0.153842	6.11531	57.3639	0.295333	-3.97331	25.6602	0.032522	115.233	80.3862	0.322004	0.303749	0.0423497	33.5353	119.86	58.3488	82.9485	97.2609	0.0828652	16.9028	1.69334
40	39	8	Week 5		7	9.98374	3.73047	44	0.387078	-2.54702	36.5498	0.145283	160.542	86.0049	0.762301	0.763605	0.189479	53.3019	167.812	53.875	89.135	134.499	0.0485875	39.1873	1.73344	0.451265	85.7661	0.0639435	0.158076	0.185888	4.33869	42.7625	0.445335	-5.15904	43.0846	0.0617658	125.061	79.306	0.612361	0.477427	0.0888687	50.967	130.909	55.7273	81.2322	104.077	0.140771	20.7373	2.15916
40	48	9	Week 5		8	7.77763	5.76489	63.3333	0.498772	-2.26527	52.8562	0.0723869	141.913	83.9561	0.609238	0.514641	0.0958518	61.9952	149.174	54.8261	87.8436	116.109	0.115816	30.4021	3.12171	0.627003	77.5832	0.114364	0.197413	0.190152	5.98506	34.0181	0.231469	-2.68998	17.2256	0.0223746	104.02	75.6839	0.269846	0.218242	0.0299252	23.1711	107.102	58.3878	77.9029	86.7889	0.0781362	18.4554	1.39077
40	45	10	Week 5		8	7.10706	7.39809	71.6667	0.35573	-3.8415	48.2728	0.105019	143.96	83.2655	0.71185	0.571429	0.134618	65.8095	154.76	54.2	87.1503	120.426	0.122502	26.9622	3.16864	0.485449	69.6799	0.0841346	0.0660753	0.225273	8.16982	56.6932	0.342426	-5.98147	46.4459	0.0780686	156.304	90.6499	0.602007	0.39929	0.1005	51.402	162.652	54.6957	96.1908	131.188	0.056897	63.211	3.35417
40	44	11	Week 5		8	6.90911	7.78971	55.6667	0.373412	-4.17658	50.7155	0.0834995	149.55	83.0185	0.66736	0.671429	0.103186	59.7154	153	53.85	88.1593	118.449	0.144478	26.4179	3.76813	0.527404	63.4133	0.133906	0.081049	0.183241	8.38127	48.0999	0.538624	-3.85829	37.7635	0.0716374	150.789	91.023	0.647773	0.631579	0.098613	44.5242	159.421	53.6316	95.8833	131.47	0.0736336	63.8329	4.31586
45	51	12	Week 5	Spinal Instability, Removed from study.	0
45	51	13	Week 5		8	5.54118	8.13345	56.6667	0.290965	-3.19307	45.4144	0.110395	153.714	86.6704	0.766261	0.641399	0.144015	73.72	164.714	54.5238	90.5398	129.521	0.130348	30.2641	3.76712	0.4332	67.3177	0.11746	0.0863329	0.0969044	9.0412	40.4531	0.371682	-4.74227	50.5256	0.0595543	151.545	86.3627	0.602911	0.508349	0.0897172	39.8335	161.591	54.8182	92.7673	123.058	0.0630575	60.9136	3.66916
45	55	14	Week 5		8	8.53601	4.65611	83.6667	0.541611	-3.17468	52.5701	0.110557	150.679	84.4389	0.761806	0.676385	0.142075	63.8234	159.821	53.8214	89.1582	127.219	0.102632	28.4613	2.79836	0.650533	78.4473	0.111484	0.339858	0.106492	5.54563	49.459	0.767378	-3.30639	54.4749	0.104914	173.818	95.5191	0.748441	0.519481	0.146957	42.9182	181.818	52.5909	99.4959	151.473	0.0535964	69.185	3.62272
45	54	15	Week 5		8	10.5033	4.87137	60.6667	0.416836	-2.20207	42.5504	0.106018	149.094	86.534	0.787422	0.645408	0.147174	61.7093	159.344	52.25	90.6486	130.778	0.0650688	41.1586	2.47089	0.447907	82.9475	0.0642311	0.158748	0.192028	5.93829	54.1321	0.385908	-2.3165	37.4717	0.0477414	152.261	94.6864	0.413993	0.321207	0.0550465	49.9196	160.652	56	98.7062	124.806	0.279555	15.4452	3.3755
45	49	16	Week 5		5	5.81054	7.22994	101.333	0.378134	-2.93197	42.3385	0.0862008	149.833	84.7687	0.727651	0.653061	0.120568	61.6195	160.083	53.0417	90.2324	125.111	0.100313	33.0481	3.27227	0.416941	72.9182	0.105915	0.143679	0.1363	8.08874	51.7077	0.417581	-4.89863	36.2536	0.0644915	134.13	85.2628	0.515231	0.420586	0.086333	44.3016	140.217	54.4783	89.4448	115.98	0.09834	34.4932	3.38165
45	50	17	Week 5		7	8.75614	5.2616	42.3333	0.470507	-2.61017	55.2467	0.0867665	145.125	83.6611	0.656618	0.617347	0.111587	73.45	153.083	55.2917	87.664	118.061	0.12504	30.0899	3.23353	0.620448	74.3796	0.0927108	0.253409	0.152617	5.91314	43.858	0.454579	-3.48033	41.7306	0.0354404	130.059	82.2745	0.618809	0.422569	0.062395	47.3403	139.647	55.3529	85.6933	106.438	0.177578	24.3504	3.59027
50	63	18	Week 5	Spinal Instability, Removed from study.	0.5
50	51	19	Week 5		7	7.49798	6.9579	72	0.31735	-4.07421	51.5435	0.095525	154.036	86.8591	0.694981	0.641399	0.123346	71.2896	164.393	53.8929	90.7699	127.179	0.0806707	37.6903	2.95943	0.416134	74.1624	0.101201	0.191058	0.0653505	8.34096	49.0041	0.204315	-5.49119	33.6367	0.0184868	104.929	76.8731	0.366795	0.301749	0.0277604	44.6948	111.607	58.75	79.3439	85.7084	0.151358	16.8693	2.43045
50	52	20	Week 5		8	6.57826	6.65985	38	0.283039	-2.94909	36.0718	0.072375	128	80.8667	0.54993	0.529296	0.100186	47.755	136.613	57.2903	84.1216	111.105	0.0984018	25.2175	2.50617	0.375403	63.3957	0.121451	0.153061	0.125318	4.96897	47.5263	0.327021	-4.17498	28.0069	0.0424871	126.103	82.3523	0.407198	0.456017	0.0616824	31.2375	131.897	55.6897	85.9454	106.587	0.0913646	30.8029	2.59141
50	62	21	Week 5		6	9.19537	4.18361	61.6667	0.470305	-1.82241	41.754	0.103079	168.868	91.2401	0.692636	0.688507	0.13863	59.8663	176.237	53.3421	95.9207	138.063	0.0459267	51.7043	2.06888	0.532867	87.4884	0.0516319	0.242187	0.188271	5.48968	55.2402	0.0741678	-3.22655	19.0102	0.0106678	90.5238	72.9978	0.17028	0.161322	0.0134963	33.8544	94.9048	61.9524	75.6445	78.9071	0.725516	5.41141	2.5488
50	59	22	Week 5		7.5	7.37763	5.77119	56.3333	0.517124	-2.22058	55.153	0.114048	173.65	90.2683	0.725572	0.661224	0.15164	67.1277	185	54.25	94.9595	143.117	0.142117	28.5138	3.80034	0.676505	75.1478	0.136245	0.142705	0.262483	6.03217	39.6808	0.529974	-2.05862	31.555	0.0990247	162	92.1428	0.77375	0.566105	0.138354	44.0976	173.174	54.7826	96.8033	141.307	0.0758728	43.4127	3.20211
50	54	23	Week 5		5.5	9.43503	4.5572	44	0.281849	-4.02091	43.3253	0.0502426	131.167	81.7297	0.503292	0.522109	0.0645622	51.8366	138.104	54.8958	85.6381	105.74	0.0508085	29.9565	1.59345	0.344126	80.2058	0.0350665	0.0852331	0.196763	5.34923	51.2737	0.251141	-3.80784	25.6392	0.0181899	107.077	78.9014	0.255877	0.231293	0.0239341	33.3176	111.641	58.1795	82.1731	88.0934	0.170013	12.8928	1.96654
50	58	24	Week 5		5	7.14852	5.90255	71	0.330379	-3.40487	48.6524	0.184858	143.424	84.5779	0.718201	1.06683	0.215754	66.2775	148.485	55	87.9189	118.46	0.051251	52.9082	2.56654	0.371071	85.0413	0.0375259	0.112578	0.174548	6.94915	48.5813	0.566093	-2.63593	43.3285	0.0834449	121.9	78.3423	0.553015	0.910959	0.123886	55.6649	129.9	54.9	83.2313	103.027	0.359424	35.9603	5.91348
50	60	25	Week 5		6	6.15722	6.54956	51	0.407835	-2.42399	45.7798	0.165071	134.769	82.0047	0.777227	1.10643	0.200014	68.7473	141.808	54.8846	85.1451	113.113	0.0646835	48.0713	2.87184	0.498365	80.8383	0.0378587	0.237135	0.146858	7.4122	53.0538	0.407154	-2.93111	34.1144	0.0702494	128.222	82.695	0.47586	0.722983	0.0939823	41.0864	135.111	55.1111	86.5678	103.209	0.178061	40.0605	4.86245
50	61	26	Week 5		5	5.79083	6.51071	68.6667	0.375477	-3.81485	52.7861	0.1663	140.75	82.1162	0.776656	1.09344	0.198034	58.1456	144.286	54.5	85.203	113.438	0.0487229	58.9278	2.80632	0.439704	84.7302	0.0477023	0.192658	0.140518	8.22821	67.0806	0.512314	-5.28189	39.0584	0.0742246	131.25	84.6331	0.597713	0.877568	0.110892	40.6711	140.688	55.5	87.5991	109.125	0.201988	28.233	4.99446
60	70	27	Week 5		6	5.22166	7.12273	58.3333	0.333068	-4.03264	45.2101	0.0636801	125.88	79.0422	0.560499	1.07671	0.0830462	52.3938	130.84	54.68	81.7404	94.1893	0.0580891	54.354	3.06563	0.387109	82.1639	0.0556255	0.0960378	0.180188	8.72574	58.4175	0.40935	-4.06225	29.6573	0.0189	88.3636	70.0946	0.32508	0.311333	0.0261493	42.4645	96.8182	54.3636	75.6791	79.8382	0.307287	26.8281	4.58221
60	67	28	Week 5		3	8.60612	4.13463	98.6667	0.757178	-4.36393	58.3426	0.0938684	127.44	78.3701	0.648649	1.16438	0.117791	52.6842	133.52	54.88	81.9003	99.3947	0.0553654	53.9575	2.87572	0.791448	86.366	0.0494856	0.254807	0.416282	7.50375	139.593	0.871437	-9.12074	25.9141	0.0142397	83.4286	70.3983	0.21978	0.215264	0.021563	46.0453	89.1429	56.1429	74.3093	78.3398	1.20308	12.0389	9.95635
60	64	29	Week 5		3	7.77842	4.90798	93.6667	0.374191	-3.881	44.4157	0.0955487	122.25	77.8126	0.56237	0.873288	0.117193	49.1614	127.3	55.275	80.9031	97.5845	0.0639559	40.2404	1.99389	0.451215	78.6885	0.0375753	0.155031	0.189191	5.95579	76.4269	0.113152		37.7778	0.0132904	84	68.1389	0.582121	0.388128	0.0436685	37.7778	84	58.3333	69.2444	77.1528	1.28794	8.79459	11.2387
70	70	30	Week 5		3	10.5831	3.42645	47.6667	0.535986	-1.71489	43.2572	0.117216	133.711	80.947	0.611664	0.971521	0.148093	62.7754	140.895	54.1842	85.2664	108.723	0.0476382	49.4615	2.08893	0.577364	89.8813	0.0666506	0.288998	0.186997	4.41525	70.6643	0.304514	-3.80619	29.7908	0.0745213	106.167	74.4966	0.623701	0.525114	0.212172	51.6396	117.167	55	79.1466	99.15	0.199681	53.3938	1.51989
70	82	31	Week 5		3	7.15847	5.02833	90	0.461076	-3.71736	37.9029	0.132991	133.303	81.3504	0.700561	1.10004	0.167166	55.8214	139.333	54.5455	84.8295	110.047	0.0439292	56.9451	2.43453	0.478896	85.5455	0.0530181	0.185908	0.187973	5.97164	70.3577	0.532143	-2.48249	32.6055	0.0395865	98.1	74.1286	0.627859	0.746575	0.0726227	63.5192	108.5	56.3	78.3564	89.6042	0.345158	19.0407	4.52609
70	71	32	Week 5		6	6.159	6.31892	47	0.410299	-2.75303	54.5882	0.136505	138.897	82.5508	0.712596	1.13604	0.166949	65.2238	143.241	53.9655	85.67	111.846	0.0403128	63.9978	2.60622	0.430388	89.1997	0.0528677	0.159338	0.19669	6.81217	48.6374	0.342677	-4.09836	45.0191	0.0237329	101	74.4667	0.45738	0.570776	0.0398713	43.0583	101.333	58.3333	75.0249	80.3869	1.11783	12.1287	13.5579
0	0	1	Week 6		9	7.59778	5.09207	105.333	0.680575	-2.7499	44.3332	0.0851401	143.722	82.0849	0.651421	0.557823	0.119743	65.5911	156.389	54.1667	87.3739	120.311	0.179045	26.9963	4.21836	0.900555	70.4102	0.171723	0.40069	0.191029	7.45456	82.0985	0.587057	-4.43742	51.0353	0.0636769	154.8	94.0353	0.580457	0.514286	0.0896092	52.9721	160.52	55.2	98.3422	131.116	0.0957548	31.5203	3.07949
0	0	2	Week 6		9	6.15135	8.20699	54	0.475651	-3.45525	47.9486	0.0759249	145.895	83.4929	0.623701	0.657358	0.102811	64.235	154.316	54.2632	88.5161	120.253	0.132937	33.5258	4.26131	0.649716	71.3612	0.173601	0.255033	0.136733	8.91985	43.2704	0.496527	-6.49488	52.6487	0.0812744	170.333	92.5642	0.734581	0.653061	0.110126	55.051	175.778	52.7222	95.1849	137.315	0.115836	42.9235	4.25245
0	0	3	Week 6		9	2.12283	26.4551	46.875	0.131975	-10.0461	44.5302	0.0986102	126.938	80.3131	0.723753	1.11087	0.122551	53.1146	131.094	56.3125	82.299	100.558	0.0865273	77.2713	6.64355	0.216734	57.997	0.0911575	0.0251768	0.0221382	28.1951	29.9388	0.137112	-4.88592	32.902	0.122936	137.633	87.0274	0.493416	0.778539	0.142302	68.1404	152.533	55.7	91.801	124.153	0.0962086	71.4905	6.61418
0	0	4	Week 6		9	3.84044	10.6923	65.6667	0.268231	-4.16895	47.3977	0.11164	129.533	81.1098	0.662509	0.922374	0.136891	55.2101	134.133	55.8	84.1288	105.385	0.153917	35.052	4.67957	0.425143	64.8626	0.112674	0.0606162	0.0862879	10.7807	46.2604	0.423599	-4.54075	49.4551	0.144025	164.643	92.1754	0.763291	1.35519	0.181862	58.6536	170.5	53.7143	94.6902	136.638	0.110729	50.15	5.4467
0	0	5	Week 6		9	2.72545	14.7665	76.3333	0.204658	-5.84574	47.678	0.125626	127.444	79.9156	0.711481	1.08447	0.160909	58.3018	132.222	55.2778	83.0859	105.383	0.10782	46.3353	4.23321	0.31148	63.3288	0.0884236	0.0627519	0.054908	15.1412	40.5366	0.265182	-4.49918	35.717	0.213774	149.812	89.8694	0.8342	1.34846	0.296543	53.3695	160.75	54.875	91.7746	138.882	0.0921537	58.5584	5.19857
40	46	6	Week 6		8	10.6223	4.81257	72	0.399024	-4.31505	50.443	0.0557936	139.844	85.7303	0.579522	0.579082	0.0746744	49.9342	145.531	55.5	88.9936	112.627	0.0939815	25.9568	2.48365	0.523268	74.9384	0.0802231	0.0976931	0.252796	5.95764	47.8587	0.333893	-5.71487	40.299	0.0345086	122.852	80.4413	0.42966	0.355253	0.0411086	53.6282	129.556	57.2963	84.3273	96.9265	0.208401	15.7163	2.78321
40	49	7	Week 6		8	7.17803	5.14181	58.6667	0.487016	-2.60885	48.9695	0.0842669	153.739	83.4125	0.703245	0.670807	0.114299	50.6517	158.913	54	87.9947	121.701	0.123295	29.5519	3.3041	0.630451	75.6647	0.155241	0.118302	0.240101	5.98769	55.3665	0.321831	-3.30507	24.6056	0.0259931	102.053	75.9324	0.31951	0.294307	0.0355507	37.2618	110.658	56.7105	80.3297	90.7146	0.0767291	19.4762	1.93186
40	39	8	Week 6		7	9.64457	4.3805	49.3333	0.360887	-3.17951	46.3181	0.103774	155.707	85.8641	0.741342	0.718766	0.13424	62.1782	163.78	54.0732	90.0524	128.646	0.0622687	35.7758	1.97337	0.423008	81.4693	0.0957927	0.165952	0.115221	5.01046	44.2716	0.192666	-5.34339	24.9062	0.0179806	94	73.4813	0.286565	0.229454	0.0236683	40.4548	98.1081	58.8108	76.1903	81.5201	0.219943	14.5698	1.87264
40	48	9	Week 6		8	7.67725	7.20059	59.3333	0.392424	-3.17049	52.1935	0.0875335	145.808	84.0284	0.692468	0.631083	0.113186	57.838	153.154	54.3462	88.9865	122.237	0.0954936	30.8167	3.02852	0.507417	77.8513	0.0863784	0.140636	0.176662	6.77191	41.9124	0.629479	-2.9391	38.6487	0.0755676	157.105	90.6337	0.623701	0.485499	0.107277	40.5688	166	53.2632	95.5393	133.579	0.0798674	63.8021	3.99242
40	45	10	Week 6		8	5.52113	8.04246	49.3333	0.279551	-2.47241	40.7737	0.125912	157.19	87.6211	0.732601	0.579203	0.15937	61.4571	169.429	54.619	91.3751	134.094	0.135664	28.5739	3.54069	0.415215	63.377	0.125037	0.0746419	0.0798716	8.11961	25.7477	0.362895	-4.45298	33.148	0.126769	169.478	92.6449	0.701437	0.54126	0.163811	34.947	176	54.1304	98.6698	149.417	0.0519166	67.6068	3.36259
40	44	11	Week 6		8	5.67093	8.46417	38.6667	0.30002	-3.09809	43.0709	0.0974161	153.1	86.3781	0.738046	0.65102	0.132462	48.2842	160.3	54.75	89.9337	127.672	0.160919	24.4913	3.9336	0.479232	65.7912	0.142896	0.091104	0.0942241	8.59077	20.4325	0.44207	-3.96882	40.9094	0.095983	180.389	94.9879	0.838531	0.678005	0.142089	38.2365	190.389	52.5	98.4481	153.944	0.0725506	62.7748	4.3907
45	51	12	Week 6	Spinal Instability, Removed from study.	0
45	51	13	Week 6		8	8.84557	5.04511	64.3333	0.329464	-3.68038	44.6452	0.0783986	141.528	83.9472	0.586741	0.514739	0.097303	63.2727	149.056	55.1111	87.3459	114.465	0.119201	17.4717	2.08693	0.43838	67.2815	0.0910277	0.0974879	0.146821	4.67169	63.2075	0.526963	-3.01991	48.6293	0.0723131	143.652	87.156	0.627316	0.559006	0.102862	56.6827	153.652	54.6522	93.1116	126.165	0.0663906	56.0305	3.46818
45	55	14	Week 6		8	9.33538	8.54238	57.3333	0.347717	-3.05732	45.0576	0.1005	155.087	85.7329	0.706861	0.686779	0.125884	65.9371	164.13	53.3043	90.5244	129.142	0.0873632	40.5345	3.40317	0.434321	77.5144	0.0988454	0.104836	0.144275	8.70077	43.2907	0.477032	-3.13317	36.4211	0.0980572	158.556	92.1761	0.626011	0.571429	0.125117	35.57	165.667	52.6111	97.3854	138.178	0.056578	77.779	4.28481
45	54	15	Week 6		8	5.52112	8.34072	37.3333	0.26717	-4.29318	45.8292	0.126335	160.8	90.8967	0.781705	0.649796	0.168357	60.057	172.32	54	95.6233	143.643	0.0925782	36.6605	3.22087	0.36759	73.3544	0.0857711	0.103924	0.0853175	8.76534	21.8	0.2307	-5.6945	33.9082	0.0716437	172.25	99.5042	0.717256	0.443149	0.088797	41.9536	178.143	56.0714	100.514	145.085	0.0994402	33.7263	2.81945
45	49	16	Week 6		7	6.21995	6.8637	54	0.448026	-2.55519	35.1956	0.0957472	154.5	86.5891	0.604643	0.613946	0.126649	52.4857	164.25	53.8333	91.7114	130.021	0.126462	39.0851	3.21075	0.603786	72.4048	0.0875861	0.135236	0.247327	7.11986	57.3699	0.577067	-3.20887	22.745	0.0701486	146.867	88.1678	0.565489	0.42449	0.0971898	30.2814	154	53.6667	91.3627	124.884	0.194686	31.7139	4.50745
45	50	17	Week 6		7	6.50942	6.32126	31.3333	0.352021	-2.79604	43.5612	0.0736058	142.667	83.7316	0.605221	0.569917	0.10208	63.7202	150.444	55.6296	87.349	116.253	0.088607	37.8436	2.90836	0.425976	71.6171	0.0746618	0.124145	0.14151	6.69894	24.4004	0.362888	-4.2695	44.4235	0.0586622	134.043	83.0475	0.676128	0.548358	0.0976227	54.856	144.304	55.0435	88.9823	116.403	0.141272	32.87	3.49608
50	63	18	Week 6	Spinal Instability, Removed from study.	0
50	51	19	Week 6		8	8.73225	4.39633	71	0.42494	-3.72179	46.8285	0.131289	160.179	88.2224	0.777227	0.69911	0.164971	71.7828	171.205	53.2564	92.8458	138.274	0.0479764	44.7298	2.01426	0.481428	83.6943	0.0759273	0.262987	0.0927413	6.32368	68.3979	0.2199	-2.955	26.7576	0.0160782	93.6842	72.4851	0.254951	0.249194	0.0230901	36.5885	102.289	57.7105	77.0071	82.6254	0.135205	13.3326	1.89914
50	52	20	Week 6		8	8.47645	5.2543	42	0.536343	-1.76987	48.749	0.110518	152.16	85.207	0.730146	0.648163	0.144461	64.9917	162.92	54.88	89.2623	128.303	0.106194	30.286	3.07209	0.650324	78.173	0.108956	0.22182	0.184488	5.21459	37.6138	0.160284	-6.21947	18.8457	0.0203199	102.757	78.4212	0.24049	0.219526	0.0272002	26.1817	107.459	61.4865	81.6234	89.7211	0.219943	15.4918	1.82483
50	62	21	Week 6		7	7.92752	5.06231	40.3333	0.288242	-4.58643	39.7806	0.0804299	146.457	85.7299	0.608334	0.562555	0.107879	56.6626	153.891	53.9565	89.8489	121.69	0.0489926	40.3895	1.67796	0.328552	78.2582	0.0557262	0.12399	0.104719	5.34266	38.7692	0.140111	-6.00359	27.4327	0.0127852	100.3	75.6598	0.24255	0.24898	0.01782	35.5696	105.5	59.1667	79.8951	83.9974	0.280668	8.37643	1.8023
50	59	22	Week 6		8	9.5143	4.10779	63.6667	0.40558	-1.95959	42.324	0.0717468	136.925	83.1711	0.486486	0.446939	0.0947855	53.0781	146.125	56.45	86.0454	115.705	0.115087	16.8466	2.10826	0.460348	59.2474	0.0937735	0.155812	0.230688	4.07727	67.5841	0.530336	-2.38102	34.2411	0.0597086	147.485	87.8084	0.573301	0.420532	0.0833144	44.5865	154.03	55.9394	90.5647	120.762	0.075209	27.203	2.34546
50	54	23	Week 6		7	7.21806	4.92945	30	0.385075	-2.01705	37.7331	0.0761291	142.571	83.8413	0.596377	0.515452	0.0980465	48.6306	148.171	55.0286	87.7753	116.614	0.0611492	38.1061	2.24819	0.467974	81.5232	0.0579039	0.105824	0.220301	5.44046	39.5697	0.377895	-3.35563	30.275	0.0552515	135.556	83.29	0.537461	0.459562	0.0784458	42.4077	140.704	57.3333	87.0536	110.135	0.171796	22.2403	2.70838
50	58	24	Week 6		7	6.76893	6.35811	51.6667	0.394712	-3.03109	43.4148	0.252349	146.286	86.0645	0.770716	1.06898	0.295169	69.3477	153.714	54.1071	89.8244	126.071	0.0523144	57.5385	2.67644	0.450463	86.2043	0.0467236	0.195281	0.181303	7.35678	68.9557	0.636459	-2.53978	42.5969	0.120088	139.167	82.7678	0.609841	1.08447	0.18749	43.573	145.833	55.6667	86.5867	120.092	0.0965088	56.8985	4.77183
50	60	25	Week 6		6	6.46961	5.75991	44.6667	0.350613	-2.79255	46.133	0.200445	147.118	85.9097	0.78146	1.09992	0.243165	64.8167	154.559	54.7059	89.2069	124.546	0.0438006	54.7116	2.22773	0.40419	86.1957	0.0396138	0.127859	0.192916	6.28361	55.7607	0.499199	-2.83269	44.7782	0.112019	147.333	91.4102	0.658351	0.998858	0.182506	37.8863	156.917	55.25	93.0998	130.401	0.437076	44.9423	5.6863
50	61	26	Week 6		6.5	7.30818	6.74412	60.6667	0.408186	-3.82634	58.3721	0.164743	138.231	83.9056	0.716456	1.07482	0.197604	70.695	144.269	54.4615	86.7442	115.678	0.0607712	49.4311	2.91327	0.49138	82.4311	0.0586007	0.147153	0.227459	7.81459	58.3469	0.594828	-3.31432	44.2406	0.122762	149.263	86.2807	0.617135	0.966114	0.162333	46.0942	152.895	53.2632	90.3509	122.4	0.0779987	56.984	4.03196
60	70	27	Week 6		6.5	9.75474	3.92972	80.6667	0.477295	-2.8099	48.6188	0.16969	135.639	83.5146	0.763456	1.12062	0.208612	59.2844	139.972	54.1111	87.2476	117.456	0.0441727	49.6866	2.18969	0.513423	88.2797	0.0399375	0.203792	0.236681	5.48758	78.0406	0.87738	-4.70567	26.7293	0.0722667	122.188	80.5134	0.623701	0.911815	0.120326	33.9772	131.125	56.375	84.3818	103.59	0.303368	20.8999	4.79548
60	67	28	Week 6		3.5	7.67757	5.91989	47.3333	0.483832	-4.71457	52.6323	0.132977	137.692	82.2209	0.647689	1.14594	0.16551	60.4341	143.769	54.1923	84.9694	111.485	0.0555622	56.4251	2.97909	0.506137	85.5057	0.0616393	0.181012	0.266958	7.40447	64.9924	0.829372	-1.5901	25.7718	0.0372267	118.643	78.0896	0.570241	0.415851	0.0589932	30.7199	122.786	54.2857	79.3892	90.5866	0.235982	34.884	5.22633
60	64	29	Week 6		3	4.29316	10.4022	50.6667	0.291709	-4.91432	41.509	0.136206	135.217	81.1688	0.73217	1.07207	0.17583	61.1726	139.565	54.9565	83.7209	109.142	0.0534149	63.6774	3.29044	0.346947	82.3549	0.0529157	0.106331	0.135284	10.6498	41.4596	0.553118	-9.65446	48.4898	0.0586677	114.4	77.8185	0.615385	0.534247	0.0751858	57.3706	118.6	54.8	82.6347	94.0933	0.409346	25.0414	5.86788
70	70	30	Week 6		3	11.3281	3.33681	80.6667	0.574194	-1.51298	44.7944	0.185809	144.865	85.6474	0.642805	1.01814	0.237457	66.9701	152.514	53.8919	89.091	123.721	0.0419899	55.4989	2.15882	0.590504	91.0532	0.0478625	0.275724	0.226689	4.39263	67.3459	0.663927	-10.8304	60.8343	0.113562	148.375	92.3587	1.4501	0.650685	0.458164	43.8761	158	54.375	93.5889	137.906	0.281212	46.627	3.87509
70	82	31	Week 6		3	3.66448	11.51	31.6667	0.312255	-3.07223	39.0216	0.151718	138.136	82.7794	0.791911	1.0741	0.194826	51.1367	143.227	53.6818	86.1403	114.661	0.0415179	91.0771	3.65068	0.364186	86.8935	0.0662182	0.131902	0.118245	11.0645	22.3103	0.0627737	-8.34127	36.1172	0.0679439	117.857	83.0659	0.40392	0.704501	0.0813699	43.6447	120	61.1429	85.4177	100.194	0.247643	30.7232	5.03518
70	71	32	Week 6		5	5.96854	6.14401	54	0.347195	-3.31181	46.9532	0.169961	140.357	83.8767	0.726166	1.17906	0.214715	58.9335	147	55.0714	86.7754	116.893	0.0490746	62.0019	2.91323	0.406308	87.1367	0.0432532	0.153876	0.164683	6.90863	41.7655	0.0948012		39.2857	0.0113918	76.5	65.0833	0.12474	0.239726	0.0142397	28.5714	81	57.5	67.5	68
[truncated: 60 more columns]

## Sheet: Example Regression
	Parameter	Run_Duration_(s)_Mean	Run_Average_Speed_(cm/s)_Mean	Run_Maximum_Variation_(%)_Mean	RF_Stand_(s)_Mean	RF_StandIndex_Mean	RF_MaxContactAt_(%)_Mean	RF_MaxContactArea_(cm²)_Mean	RF_MaxContactMaxIntensity_Mean	RF_MaxContactMeanIntensity_Mean	RF_PrintLength_(cm)_Mean	RF_PrintWidth_(cm)_Mean	RF_PrintArea_(cm²)_Mean	RF_MaxIntensityAt_(%)_Mean	RF_MaxIntensity_Mean	RF_MinIntensity_Mean	RF_MeanIntensity_Mean	RF_MeanIntensityOfThe15MostIntensePixels_Mean	RF_Swing_(s)_Mean	RF_SwingSpeed_(cm/s)_Mean	RF_StrideLength_(cm)_Mean	RF_StepCycle_(s)_Mean	RF_DutyCycle_(%)_Mean	RF_SingleStance_(s)_Mean	RF_InitialDualStance_(s)_Mean	RF_TerminalDualStance_(s)_Mean	RF_BodySpeed_(cm/s)_Mean	RF_BodySpeedVariation_(%)_Mean	RH_Stand_(s)_Mean	RH_StandIndex_Mean	RH_MaxContactAt_(%)_Mean	RH_MaxContactArea_(cm²)_Mean	RH_MaxContactMaxIntensity_Mean	RH_MaxContactMeanIntensity_Mean	RH_PrintLength_(cm)_Mean	RH_PrintWidth_(cm)_Mean	RH_PrintArea_(cm²)_Mean	RH_MaxIntensityAt_(%)_Mean	RH_MaxIntensity_Mean	RH_MinIntensity_Mean	RH_MeanIntensity_Mean	RH_MeanIntensityOfThe15MostIntensePixels_Mean	RH_Swing_(s)_Mean	RH_SwingSpeed_(cm/s)_Mean	RH_StrideLength_(cm)_Mean	RH_StepCycle_(s)_Mean	RH_DutyCycle_(%)_Mean	RH_SingleStance_(s)_Mean	RH_InitialDualStance_(s)_Mean
	Slope	-0.202641	0.200765	-0.0185349	-6.52472	-0.140952	-0.0550513	-12.58	0.0397353	0.135244	4.26135	-2.19549	-10.5361	0.0176671	0.0385298	0.0431237	0.1569	0.0453055	28.2851	-0.073076	1.17535	-0.55552	-0.171457	41.244	-12.9536	-11.9002	0.173199	-0.0246819	0.669457	0.0325799	0.0635647	30.4703	0.0533938	0.185144	5.57233	3.06943	16.8855	0.0636674	0.0528075	-0.508989	0.184864	0.0642851	-6.63008	0.0630778	0.0529032	-2.60191	0.0932003	-2.58491	3.42386
	Intercept	8.37137	5.20996	8.43828	9.36038	6.51335	9.53775	8.34479	1.51076	-4.0969	4.19051	8.83979	8.4503	6.04029	1.39028	4.72512	-6.47831	1.86672	4.00618	10.171	2.67989	7.34513	19.3045	2.83672	8.68965	8.61289	5.3097	8.5093	7.01275	7.61244	4.93219	4.90356	-0.290108	-8.75264	4.00879	5.23978	5.44143	4.47057	-0.593198	35.4559	-9.32435	-0.455012	8.56234	4.93498	7.21499	8.82321	1.40007	7.77519	7.09826
	RSQ	0.107661	0.127128	0.0423195	0.0950467	0.00665445	0.0221863	0.0291948	0.0280332	0.0214595	0.0175485	0.0389723	0.027392	0.00243434	0.0351281	0.000285029	0.0410753	0.0343256	0.352815	0.162404	0.335599	0.000726567	0.400742	0.440828	0.167512	0.146053	0.100305	0.0874401	0.00351436	0.00131089	0.097195	0.340293	0.52144	0.509114	0.276926	0.188743	0.219661	0.0888528	0.533654	0.267926	0.506353	0.521297	0.305594	0.284899	0.00189176	0.0979246	0.371459	0.00377047	0.0278777
[truncated: 56 more columns]

## Sheet: CCI Calculations
				CCI Coefficients
				Name	Run_Duration_(s)_Mean	Run_Average_Speed_(cm/s)_Mean	Run_Maximum_Variation_(%)_Mean	RF_Stand_(s)_Mean	RF_StandIndex_Mean	RF_MaxContactAt_(%)_Mean	RF_MaxContactArea_(cm²)_Mean	RF_MaxContactMaxIntensity_Mean	RF_MaxContactMeanIntensity_Mean	RF_PrintLength_(cm)_Mean	RF_PrintWidth_(cm)_Mean	RF_PrintArea_(cm²)_Mean	RF_MaxIntensityAt_(%)_Mean	RF_MaxIntensity_Mean	RF_MinIntensity_Mean	RF_MeanIntensity_Mean	RF_MeanIntensityOfThe15MostIntensePixels_Mean	RF_Swing_(s)_Mean	RF_SwingSpeed_(cm/s)_Mean	RF_StrideLength_(cm)_Mean	RF_StepCycle_(s)_Mean	RF_DutyCycle_(%)_Mean	RF_SingleStance_(s)_Mean	RF_InitialDualStance_(s)_Mean	RF_TerminalDualStance_(s)_Mean	RF_BodySpeed_(cm/s)_Mean	RF_BodySpeedVariation_(%)_Mean	RH_Stand_(s)_Mean	RH_StandIndex_Mean	RH_MaxContactAt_(%)_Mean	RH_MaxContactArea_(cm²)_Mean	RH_MaxContactMaxIntensity_Mean	RH_MaxContactMeanIntensity_Mean	RH_PrintLength_(cm)_Mean	RH_PrintWidth_(cm)_Mean	RH_PrintArea_(cm²)_Mean	RH_MaxIntensityAt_(%)_Mean	RH_MaxIntensity_Mean	RH_MinIntensity_Mean	RH_MeanIntensity_Mean	RH_MeanIntensityOfThe15MostIntensePixels_Mean	RH_Swing_(s)_Mean	RH_SwingSpeed_(cm/s)_Mean	RH_StrideLength_(cm)_Mean	RH_StepCycle_(s)_Mean
				Slope	-0.216591	0.280402	-0.00553929	-5.72932	-0.581667	-0.069583	-21.8345	-0.02485	-0.120361	-4.88801	-3.12127	-17.8863	-0.0600983	-0.0209063	0.622313	-0.0926476	-0.0326508	28.2971	-0.0652296	1.21367	-4.13882	-0.153661	36.9819	-9.50978	-10.2244	0.26547	-0.0209041	-1.15895	-0.202307	0.0867268	30.2058	0.0587181	0.202621	4.53855	2.85849	11.8569	0.0653743	0.056817	-0.486458	0.201653	0.0685262	-1.30032	0.0848961	0.257542	-1.21314
				Intercept	8.40149	4.51665	7.3442	9.08993	4.71244	10.1611	8.78973	10.2065	16.6381	10.0457	9.41715	8.93734	10.5887	9.8391	-27.4691	14.7305	10.4422	3.69088	9.40093	2.54624	8.98001	17.7089	2.86742	8.24357	8.3142	4.42159	8.09891	7.59846	6.05742	3.92374	5.15865	-0.495502	-9.81541	4.64769	5.40579	6.03398	4.42719	-0.638929	34.3201	-10.3667	-0.416488	7.53174	4.31159	6.19507	7.97036
				RSQ	0.193917	0.279456	0.00377241	0.20137	0.138663	0.0384367	0.113499	0.0234913	0.033158	0.0382961	0.0842918	0.119442	0.0328034	0.0202181	0.0926345	0.0252091	0.0335414	0.368239	0.0870012	0.39293	0.0845669	0.497389	0.362945	0.235717	0.219147	0.252805	0.0617375	0.0159697	0.0884443	0.211815	0.267926	0.471044	0.485653	0.185725	0.129882	0.109298	0.0878586	0.474304	0.24446	0.477629	0.440783	0.107513	0.417237	0.0329993	0.117885
Expected kdyne	Actual kdyne	Mouse	Time_Point		Run_Duration_(s)_Mean	Run_Average_Speed_(cm/s)_Mean	Run_Maximum_Variation_(%)_Mean	RF_Stand_(s)_Mean	RF_StandIndex_Mean	RF_MaxContactAt_(%)_Mean	RF_MaxContactArea_(cm²)_Mean	RF_MaxContactMaxIntensity_Mean	RF_MaxContactMeanIntensity_Mean	RF_PrintLength_(cm)_Mean	RF_PrintWidth_(cm)_Mean	RF_PrintArea_(cm²)_Mean	RF_MaxIntensityAt_(%)_Mean	RF_MaxIntensity_Mean	RF_MinIntensity_Mean	RF_MeanIntensity_Mean	RF_MeanIntensityOfThe15MostIntensePixels_Mean	RF_Swing_(s)_Mean	RF_SwingSpeed_(cm/s)_Mean	RF_StrideLength_(cm)_Mean	RF_StepCycle_(s)_Mean	RF_DutyCycle_(%)_Mean	RF_SingleStance_(s)_Mean	RF_InitialDualStance_(s)_Mean	RF_TerminalDualStance_(s)_Mean	RF_BodySpeed_(cm/s)_Mean	RF_BodySpeedVariation_(%)_Mean	RH_Stand_(s)_Mean	RH_StandIndex_Mean	RH_MaxContactAt_(%)_Mean	RH_MaxContactArea_(cm²)_Mean	RH_MaxContactMaxIntensity_Mean	RH_MaxContactMeanIntensity_Mean	RH_PrintLength_(cm)_Mean	RH_PrintWidth_(cm)_Mean	RH_PrintArea_(cm²)_Mean	RH_MaxIntensityAt_(%)_Mean	RH_MaxIntensity_Mean	RH_MinIntensity_Mean	RH_MeanIntensity_Mean	RH_MeanIntensityOfThe15MostIntensePixels_Mean	RH_Swing_(s)_Mean	RH_SwingSpeed_(cm/s)_Mean	RH_StrideLength_(cm)_Mean	RH_StepCycle_(s)_Mean
0	0	1	Baseline 1		1.41655	2.15297	0.02657	1.619	0.917685	0.294614	0.849678	0.15553	0.222045	0.281238	0.640289	0.889616	0.232448	0.134481	0.636204	0.169764	0.222874	2.86046	0.623616	3.25233	0.642075	4.60647	2.82439	1.88116	1.75491	1.75478	0.454816	0.116759	0.672082	1.73544	2.03454	4.42364	4.30614	1.44588	0.935102	0.806175	0.635386	4.41126	1.99054	4.3346	4.06371	0.793224	3.14927	0.244687	0.893227
0	0	2	Baseline 1		1.36877	1.89191	0.0252187	1.4192	0.838429	0.278127	0.801422	0.159379	0.223839	0.252393	0.625192	0.829823	0.22918	0.136666	0.582795	0.169174	0.221218	2.67491	0.632196	2.87494	0.585914	3.34811	2.57519	1.80438	1.41823	1.68741	0.408439	0.112883	0.597308	1.41851	2.18815	4.84417	4.50942	1.51067	0.972488	0.831751	0.621284	4.81008	2.13098	4.47453	4.37761	0.795803	3.2759	0.240127	0.860248
0	0	3	Baseline 1		1.44761	1.96985	0.0255391	1.49638	1.14227	0.25894	0.735567	0.167681	0.2379	0.262207	0.5227	0.783646	0.23126	0.144916	0.676159	0.180485	0.239395	2.89371	0.592351	2.8557	0.602328	3.91015	2.68417	1.71581	1.5995	1.78387	0.400619	0.110073	0.600034	1.61419	2.66625	3.94505	3.84633	1.59171	1.17619	0.91522	0.764212	4.11266	2.01921	3.84015	3.81472	0.796945	3.78461	0.247533	0.832234
0	0	4	Baseline 1		1.47823	2.18295	0.0262287	1.56187	1.02271	0.275394	0.762861	0.170511	0.24376	0.271647	0.551937	0.814512	0.256639	0.146826	0.753463	0.183584	0.243301	2.41897	0.629426	2.76789	0.641692	4.15273	2.37335	1.84244	1.61324	1.84336	0.415074	0.112739	0.64622	1.81697	2.50985	3.96678	4.05135	1.42147	1.1889	0.888331	0.583015	3.96637	1.96825	4.02742	3.73144	0.793139	3.62688	0.25487	0.859108
0	0	5	Baseline 1		1.29164	1.6845	0.0253649	1.49012	0.944694	0.279827	0.783005	0.170083	0.243022	0.277513	0.564439	0.826332	0.252892	0.146572	0.728225	0.182007	0.244149	5.80349	0.656855	2.87578	0.525098	5.07087	2.97319	1.70168	1.73844	1.63857	0.373541	0.107233	0.587455	1.60397	2.65123	4.01568	4.04031	1.57731	1.14712	0.965837	0.662608	4.06935	1.98311	3.84497	3.84227	0.796234	3.58622	0.245043	0.800103
40	46	6	Baseline 1		1.41825	1.99143	0.0261172	1.43332	0.942885	0.251564	0.79663	0.153613	0.211877	0.245429	0.596537	0.827238	0.229327	0.133901	0.52894	0.1643	0.216008	2.51006	0.587396	3.05651	0.592542	3.1908	2.58584	1.68774	1.53646	1.74357	0.442098	0.112921	0.659151	1.70663	1.93153	4.25383	4.25962	1.50026	0.992709	0.786809	0.612577	4.49379	2.12914	4.29715	3.90277	0.796601	3.49389	0.242759	0.864008
40	49	7	Baseline 1		1.45978	2.39024	0.0267162	1.58991	1.07061	0.277497	0.83805	0.159376	0.219143	0.259719	0.639026	0.866795	0.236227	0.137166	0.609076	0.168803	0.224201	2.42917	0.591054	3.11904	0.645843	3.74679	2.42265	1.81307	1.70459	2.03035	0.446336	0.116379	0.655094	1.63175	2.1324	4.9215	4.91247	1.49188	0.944573	0.819647	0.589102	4.83065	2.02027	4.72952	4.47985	0.795804	3.59683	0.247268	0.885988
40	39	8	Baseline 1		1.45852	2.07901	0.0261102	1.50152	0.918259	0.308074	0.840373	0.160696	0.226513	0.270987	0.631516	0.873312	0.236839	0.135337	0.706097	0.16758	0.222886	2.55897	0.647626	2.8217	0.631516	4.23387	2.6015	1.64036	1.73913	1.82489	0.442528	0.114825	0.621253	1.45846	2.06397	4.99213	4.89799	1.47655	0.92509	0.805763	0.609371	4.93652	1.93427	4.96374	4.47593	0.789587	3.16133	0.246743	0.862873
40	48	9	Baseline 1		1.49251	2.90815	0.0263401	1.55981	1.04425	0.309235	0.820278	0.153415	0.218367	0.254339	0.600493	0.860219	0.26406	0.133165	0.650051	0.164749	0.218421	2.69978	0.509868	4.22337	0.643337	4.49358	2.6486	1.91518	1.65148	2.59763	0.452933	0.11721	0.73254	1.69721	2.0245	4.79837	4.75945	1.44554	0.944573	0.793497	0.64327	4.75291	2.01398	4.59202	4.19013	0.792876	3.66304	0.255875	0.889051
40	45	10	Baseline 1		1.45778	2.35053	0.0263053	1.4925	0.98665	0.293304	0.807761	0.15491	0.219282	0.24739	0.62734	0.845284	0.244741	0.134378	0.560148	0.166187	0.220701	2.7486	0.608589	3.36613	0.599402	4.01378	3.11659	1.72137	1.67672	2.05641	0.441292	0.116056	0.698135	1.68835	2.01296	4.55156	4.67198	1.39393	0.930502	0.788168	0.63698	4.58426	1.98523	4.83439	4.22292	0.792261	3.38972	0.251559	0.876281
40	44	11	Baseline 1		1.3428	1.83282	0.0260127	1.32263	0.8368	0.268624	0.797573	0.152656	0.210065	0.255439	0.618235	0.831345	0.232064	0.131978	0.515749	0.161406	0.214864	2.88318	0.652392	2.85493	0.543809	3.30808	2.29405	1.54426	1.24569	1.7248	0.390062	0.108307	0.587036	1.44848	2.24486	4.78839	4.65501	1.51598	1.0175	0.85195	0.600171	4.77675	2.29528	4.58418	4.5247	0.794086	3.40974	0.246083	0.808449
45	51	12	Baseline 1		1.48157	2.48337	0.0263192	1.56778	1.07578	0.295083	0.838083	0.156441	0.222168	0.275225	0.624118	0.889104	0.234053	0.13544	0.583756	0.168063	0.224905	2.98053	0.5822	3.35943	0.620489	4.25888	2.48407	1.79508	1.67747	2.16025	0.447669	0.11666	0.707534	1.65924	1.99374	4.64593	4.74308	1.36006	0.915157	0.788362	0.635804	4.59683	1.97524	4.67142	4.13102	0.795204	3.28332	0.243981	0.884811
45	51	13	Baseline 1		1.36837	1.88471	0.0257062	1.42729	1.0911	0.251158	0.785783	0.155456	0.213878	0.260177	0.632709	0.828192	0.208057	0.133211	0.574452	0.164923	0.217911	3.42674	0.657251	3.02502	0.559795	4.04442	3.13121	1.67907	1.58044	1.75614	0.421719	0.112916	0.685653	1.78919	2.06103	4.65035	4.67508	1.47071	0.949625	0.81765	0.664586	4.72478	1.9909	4.65472	4.31287	0.796735	3.21736	0.236744	0.865975
45	55	14	Baseline 1		1.37262	2.275	0.0266396	1.55837	1.10161	0.282696	0.799161	0.152637	0.215142	0.263582	0.613245	0.84836	0.227269	0.131932	0.611619	0.161967	0.21867	2.7513	0.592571	3.44892	0.633367	4.09705	2.89409	1.83314	1.70089	2.01414	0.456552	0.115926	0.630102	1.50011	2.08536	4.49625	4.45013	1.42164	0.93043	0.804077	0.637157	4.55308	2.06338	4.46222	4.18932	0.79383	3.36639	0.247372	0.88189
45	54	15	Baseline 1		1.4103	2.03317	0.0257341	1.36841	0.949673	0.264693	0.849953	0.155442	0.21898	0.274014	0.624357	0.887613	0.240135	0.133552	0.507533	0.165167	0.22185	2.50349	0.593711	3.06353	0.570011	3.44367	3.0604	1.73853	1.56956	1.88222	0.418825	0.115422	0.657695	1.764	2.05008	4.7015	4.78039	1.48116	0.960525	0.797255	0.648677	4.67534	1.98702	4.68471	4.25817	0.798072	3.54694	0.239102	0.878724
45	49	16	Baseline 1		1.52194	3.01442	0.027169	1.64501	1.15636	0.28047	0.827862	0.154004	0.215162	0.252393	0.610256	0.862801	0.250563	0.134603	0.605068	0.168028	0.219877	2.68607	0.520182	4.11268	0.659778	4.64069	2.79838	1.91578	1.78722	2.62581	0.48124	0.118152	0.741191	1.59564	1.94776	4.47362	4.53654	1.38892	0.921154	0.770473	0.608358	4.49379	2.06554	4.56275	3.95343	0.792482	3.66635	0.258062	0.898697
45	50	17	Baseline 1		1.49289	2.41205	0.0265282	1.56411	1.11047	0.286577	0.820237	0.155152	0.21848	0.261093	0.626392	0.864662	0.228031	0.134157	0.62264	0.168009	0.221686	2.71177	0.576506	3.23549	0.626602	4.30891	2.53733	1.89465	1.64862	2.14728	0.436346	0.116651	0.669555	1.56515	1.87751	3.73287	4.00603	1.38192	0.902143	0.761702	0.651192	3.8614	2.01581	4.09636	3.51979	0.796151	3.65913	0.247136	0.887104
50	63	18	Baseline 1		1.43627	2.17528	0.0260963	1.54529	0.912366	0.278187	0.811253	0.155446	0.216241	0.256772	0.626669	0.842695	0.227399	0.131906	0.611619	0.161244	0.215218	3.56838	0.617774	3.28034	0.595671	4.11162	2.71098	1.83639	1.65163	1.91305	0.435415	0.114576	0.644561	1.60131	2.08261	4.79358	4.7928	1.51379	0.983405	0.813323	0.639317	4.79359	2.10946	4.58812	4.32404	0.795264	3.33683	0.242802	0.870046
50	51	19	Baseline 1		1.44299	2.50432	0.0266396	1.54903	1.01905	0.303729	0.796946	0.156327	0.221131	0.247946	0.606629	0.836479	0.219578	0.133351	0.601325	0.166799	0.216935	2.57927	0.525734	3.83472	0.632329	4.04827	3.49773	1.81632	1.76735	2.3021	0.451813	0.117152	0.706214	1.62862	2.00707	4.58787	4.78543	1.40864	0.928473	0.785419	0.62547	4.57632	1.95338	4.71886	4.19221	0.794514	3.44416	0.247268	0.889717
50	52	20	Baseline 1		1.39568	1.8654	0.0258873	1.4009	0.9714	0.27311	0.804787	0.153659	0.215375	0.257453	0.625192	0.841426	0.230421	0.131721	0.608737	0.162541	0.21743	2.60723	0.650815	2.79204	0.58843	3.60548	3.31831	1.67112	1.61251	1.69487	0.395829	0.11512	0.64334	1.71653	1.92257	4.11985	4.12438	1.42245	0.941279	0.775976	0.668071	4.10362	1.98893	4.07288	3.69906	0.793784	3.16955	0.233263	0.871995
50	62	21	Baseline 1		1.44968	2.4037	0.0258038	1.47556	0.92848	0.286673	0.822241	0.157453	0.228088	0.258231	0.625192	0.857016	0.227754	0.133559	0.545324	0.169743	0.222818	2.28341	0.557436	3.03997	0.613012	3.24753	2.23125	1.86545	1.38105	2.00531	0.387328	0.112018	0.650585	1.38543	2.23687	5.07495	5.1234	1.5399	0.998194	0.839684	0.618475	5.04105	2.05972	4.98572	4.77038	0.795243	3.76956	0.253938	0.845321
50	59	22	Baseline 1		1.42918	2.04608	0.0251978	1.4633	0.978312	0.270413	0.802579	0.150849	0.213791	0.254826	0.612574	0.837936	0.22996	0.130875	0.593604	0.162637	0.214115	3.49574	0.610706	3.29778	0.5726	4.19601	2.8032	1.84676	1.68781	1.96327	0.419208	0.115519	0.617135	1.41506	2.29429	4.8851	4.61815	1.52294	0.932094	0.854214	0.651811	4.82668	2.14313	4.48063	4.43882	0.796304	3.33515	0.240879	0.88727
50	54	23	Baseline 1		1.4101	2.20373	0.0259779	1.44292	1.03674	0.263255	0.816009	0.155463	0.215998	0.264422	0.627828	0.869558	0.231833	0.133949	0.589346	0.163802	0.219683	2.53517	0.613953	2.8289	0.592605	3.58052	2.69444	1.67097	1.50401	1.89768	0.393324	0.112896	0.653521	1.62088	2.08643	4.65144	4.64902	1.5077	0.947099	0.807962	0.615375	4.61356	2.01449	4.56854	4.19017	0.797303	3.53532	0.242337	0.853634
50	58	24	Baseline 1		1.44133	1.98142	0.0257062	1.37919	0.976139	0.252304	0.642246	0.162226	0.227968	0.237284	0.516064	0.678455	0.215628	0.140299	0.636204	0.174958	0.229007	3.09794	0.595142	3.10172	0.547252	3.37985	3.31882	1.50195	1.65905	1.82335	0.426451	0.113749	0.566919	1.46562	2.33095	3.70797	4.09565	1.48823	1.04823	0.857574	0.772375	3.87098	1.81629	3.99073	3.6923	0.796735	3.52701	0.240695	0.865626
50	60	25	Baseline 1		1.51388	2.359	0.0265769	1.56839	1.06739	0.280692	0.708698	0.158548	0.224004	0.247529	0.522357	0.751108	0.226224	0.136846	0.618825	0.174719	0.231559	2.9676	0.552123	3.35357	0.624744	3.93483	2.45294	1.86396	1.59661	2.17684	0.443144	0.115287	0.591962	1.42117	2.2448	3.21604	3.25524	1.5166	0.978202	0.854323	0.74956	3.45627	1.81535	3.29301	3.14949	0.794535	3.57739	0.250493	0.874037
50	61	26	Baseline 1		1.52519	2.58691	0.0261311	1.46715	1.1807	0.283931	0.601847	0.165311	0.23557	0.229642	0.498532	0.644399	0.230289	0.14193	0.6349	0.176706	0.231173	2.32666	0.452101	3.70481	0.603555	3.44631	3.27424	1.73613	1.67476	2.42651	0.433274	0.11529	0.621577	1.72246	2.54696	4.09626	4.40119	1.5399	1.1481	0.923819	0.701283	4.27198	1.96825	4.2432	4.08588	0.797897	4.24367	0.252345	0.875046
60	70	27	Baseline 1		1.52131	2.60902	0.026368	1.54178	1.13758	0.281563	0.746452	0.164389	0.234186	0.255141	0.525604	0.786182	0.241595	0.141492	0.615858	0.179924	0.237652	2.6396	0.479586	3.99836	0.619089	3.93445	2.9951	1.85549	1.62442	2.44671	0.4524	0.116475	0.603414	1.52388	2.30813	3.99839	4.58697	1.47139	1.04017	0.865318	0.675443	4.08639	1.86332	4.17713	3.84911	0.795052	3.97669	0.257344	0.884117
60	67	28	Baseline 1		1.49794	2.42406	0.0260684	1.5943	1.12135	0.293955	0.713802	0.163249	0.232943	0.242386	0.487443	0.7485	0.241165	0.141654	0.580736	0.177538	0.23331	2.41839	0.49885	3.71966	0.651399	3.81605	2.34427	1.88008	1.63493	2.28906	0.414995	0.116118	0.662512	1.66051	2.41601	3.97666	4.10994	1.53413	1.13441	0.895976	0.639271	3.99909	1.83234	3.89734	3.73432	0.79758	3.96636	0.250857	0.888313
60	64	29	Baseline 1		1.50088	2.34935	0.0257689	1.51562	1.10423	0.271948	0.673556	0.166209	0.237764	0.242664	0.488945	0.714095	0.228324	0.143908	0.669267	0.178103	0.23441	2.69989	0.528133	4.08708	0.632455	4.10407	2.98369	1.70594	1.73032	2.26629	0.443733	0.114509	0.661754	1.59103	2.35323	4.05002	3.93721	1.53847	1.18527	0.881195	0.706765	4.11292	2.02374	3.76659	3.64214	0.795107	3.63055	0.250725	0.885689
70	70	30	Baseline 1		1.50746	2.34739	0.0260684	1.5893	1.12638	0.293349	0.76119	0.168617	0.240414	0.260663	0.529115	0.802444	0.230595	0.144639	0.626031	0.182053	0.241261	2.83139	0.529718	3.51745	0.634704	3.95173	2.55479	1.79546	1.72586	2.18141	0.444469	0.116196	0.659304	1.76741	2.27026	3.99839	4.12361	1.52912	1.10898	0.861019	0.697278	4.05902	1.96825	3.92594	3.69718	0.797085	4.03229	0.251983	0.886645
70	82	31	Baseline 1		1.46943	2.18159	0.025553	1.48893	0.977998	0.284744	0.741781	0.166706	0.238213	0.263679	0.532494	0.777574	0.237197	0.142922	0.666384	0.183452	0.23989	2.91955	0.593738	3.02736	0.593331	4.27715	2.18367	1.62326	1.58913	2.01729	0.397366	0.112414	0.559007	1.61566	2.20265	3.96335	4.4928	1.35855	1.01405	0.823127	0.698365	3.95841	1.81761	4.21003	3.59985	0.795921	3.62994	0.246854	0.84357
70	71	32	Baseline 1		1.48284	2.15391	0.0260197	1.50087	1.05685	0.265444	0.769816	0.172242	0.241669	0.263204	0.538501	0.809922	0.219974	0.147172	0.642044	0.182244	0.242519	2.60061	0.560777	3.294	0.612176	3.64549	2.64884	1.70496	1.64946	1.93058	0.436824	0.114975	0.587159	1.49108	2.4071	3.59002	3.66305	1.52912	1.16732	0.886811	0.688606	3.74716	1.91928	3.6455	3.52277	0.794508	3.49928	0.245586	0.871967
0	0	1	Baseline 2		1.44301	2.15207	0.0263923	1.59766	0.899026	0.29393	0.838834	0.152678	0.215683	0.271486	0.631488	0.875099	0.230123	0.132424	0.606137	0.166053	0.219643	2.99386	0.624576	3.40763	0.631891	4.56647	3.12005	1.88165	1.75493	1.88167	0.450257	0.117223	0.686185	1.7162	2.03969	4.48207	4.40486	1.42967	0.940596	0.800856	0.647195	4.45455	1.99426	4.44519	4.06595	0.795213	3.25442	0.240751	0.895918
0	0	2	Baseline 2		1.33985	1.88731	0.0258769	1.47467	0.907633	0.280196	0.810825	0.158614	0.224844	0.260316	0.634895	0.844676	0.243113	0.137182	0.613678	0.172005	0.22442	2.9845	0.673183	2.64627	0.596415	3.9597	2.50377	1.80878	1.51689	1.55783	0.397544	0.113831	0.599734	1.42485	2.25826	4.69144	4.39732	1.49424	0.982073	0.84185	0.607438	4.66108	2.06448	4.30955	4.23304	0.796334	3.0377	0.234013	0.866049
0	0	3	Baseline 2		1.36502	1.81898	0.0250236	1.32485	1.40688	0.231727	0.771405	0.168575	0.24016	0.255261	0.553834	0.809069	0.232633	0.14538	0.720088	0.183769	0.243688	2.28238	0.55852	2.84347	0.566568	3.52646	2.89889	1.39262	1.49096	2.09336	0.2781	0.107723	0.629135	1.57681	2.46156	3.4867	3.58779	1.47265	1.18244	0.878489	0.745749	3.69432	1.85593	3.57921	3.47773	0.798038	3.57633	0.23975	0.842211
0	0	4	Baseline 2		1.43671	1.94577	0.0257132	1.37635	1.16597	0.273232	0.764347	0.168544	0.238018	0.263864	0.55004	0.810349	0.244409	0.145358	0.738292	0.181304	0.242321	2.34746	0.57492	3.02643	0.572235	3.48372	3.41463	1.44438	1.64626	1.85368	0.394378	0.110754	0.621625	1.61286	2.46972	4.02432	3.87405	1.47436	1.15666	0.895712	0.653257	3.96156	2.06487	3.73641	3.601	0.795589	3.71894	0.247238	0.846226
0	0	5	Baseline 2		1.50088	2.30913	0.0264864	1.53399	1.02155	0.25913	0.715314	0.16664	0.233874	0.249936	0.532968	0.755591	0.221721	0.14429	0.689747	0.17809	0.237219	2.60749	0.590092	3.06503	0.624225	3.71499	2.41906	1.80088	1.66545	1.97251	0.457306	0.115546	0.590398	1.52908	2.86077	4.37497	4.32712	1.56417	1.15397	0.99877	0.704966	4.46891	1.90421	4.04263	4.13003	0.796781	3.97524	0.252698	0.875907
40	46	6	Baseline 2		1.41789	1.97063	0.0260937	1.45001	0.96109	0.258505	0.799746	0.151985	0.209562	0.254749	0.602645	0.839638	0.238219	0.133185	0.539793	0.162793	0.215341	2.55172	0.602141	2.97302	0.598222	3.34337	2.72624	1.70494	1.57904	1.75249	0.441112	0.113595	0.647648	1.66582	1.97004	4.29453	4.33367	1.48089	0.973512	0.791652	0.631403	4.42257	2.11028	4.34252	3.9455	0.796871	3.36447	0.239691	0.868718
40	49	7	Baseline 2		1.44323	2.2717	0.0260928	1.55878	1.07473	0.28265	0.829267	0.156698	0.215672	0.264526	0.633972	0.866582	0.241338	0.135774	0.590425	0.166157	0.221283	2.5405	0.589785	3.24384	0.637373	3.92256	2.5267	1.81547	1.72827	1.93405	0.425534	0.116619	0.655727	1.63014	2.14479	4.99929	4.94397	1.4742	0.955939	0.81891	0.608258	4.90572	2.11318	4.77157	4.50781	0.790478	3.5038	0.247801	0.884886
40	39	8	Baseline 2		1.48266	2.26109	0.0264341	1.53976	0.94913	0.319551	0.811912	0.156335	0.22032	0.256002	0.615591	0.840293	0.239429	0.13218	0.646109	0.16455	0.216159	2.92097	0.621049	3.33913	0.624903	4.41026	2.89276	1.7526	1.7504	1.9973	0.456232	0.115921	0.642838	1.50051	2.11254	5.07214	5.11582	1.4803	0.958645	0.818881	0.623327	5.02025	2.01072	5.02526	4.64112	0.790478	3.22011	0.248791	0.874695
40	48	9	Baseline 2		1.42555	1.93684	0.0252047	1.42252	0.970818	0.270984	0.829625	0.154178	0.217611	0.26969	0.633902	0.868478	0.226149	0.13374	0.590802	0.165747	0.222132	2.47497	0.624139	2.96017	0.588795	3.66331	3.80555	1.74062	1.66431	1.99796	0.357877	0.115391	0.673712	1.55601	2.28005	5.13067	5.11561	1.54226	0.987193	0.854012	0.645468	5.06813	1.98311	4.88964	4.8593	0.796564	3.42237	0.24037	0.87561
40	45	10	Baseline 2		1.43967	2.12215	0.0260893	1.47882	1.0483	0.248338	0.846462	0.154466	0.22231	0.267045	0.650396	0.88791	0.225078	0.134431	0.612467	0.171388	0.228445	2.71146	0.618811	3.21343	0.602178	4.12074	2.48792	1.83425	1.44626	2.0246	0.422719	0.116754	0.705394	1.64335	2.10586	4.85368	4.78855	1.42397	0.967887	0.804833	0.579105	4.82961	2.09631	4.77027	4.363	0.793711	3.4999	0.250703	0.889616
40	44	11	Baseline 2		1.44024	1.94894	0.0262495	1.4696	0.98788	0.272624	0.849925	0.157522	0.232175	0.279407	0.633972	0.900706	0.218495	0.135276	0.612467	0.175522	0.232271	2.69562	0.619963	3.1563	0.612266	3.8941	2.99181	1.69718	1.739	1.81411	0.427437	0.116468	0.633205	1.48876	1.74439	3.62615	4.35863	1.22682	0.85302	0.732267	0.615173	3.65165	0.897969	4.3955	3.35605	0.796747	2.75657	0.230583	0.895161
45	51	12	Baseline 2		1.46103	2.33347	0.0263227	1.57442	1.0242	0.297247	0.84646	0.156597	0.218088	0.285992	0.632709	0.900434	0.235997	0.135599	0.649571	0.165497	0.225074	3.41511	0.612332	3.16294	0.609068	4.53423	2.61246	1.79289	1.72738	2.03391	0.434081	0.115676	0.705997	1.66913	2.01107	4.59074	4.61324	1.38187	0.923086	0.793792	0.613381	4.60701	2.02807	4.55996	4.14775	0.794719	3.28054	0.243824	0.878512
45	51	13	Baseline 2		1.36753	1.89708	0.02595	1.45033	0.988318	0.272123	0.79176	0.154888	0.215456	0.263044	0.636665	0.833917	0.214644	0.132822	0.588105	0.165374	0.219134	3.28047	0.665005	2.98292	0.578794	4.19791	3.00615	1.77605	1.60206	1.74872	0.433021	0.113856	0.677545	1.78908	2.1672	4.78765	4.79313	1.4931	0.959306	0.840115	0.659066	4.85706	2.03903	4.77052	4.52687	0.795571	3.20736	0.23893	0.870844
45	55	14	Baseline 2		1.44474	2.35738	0.0263993	1.56642	1.10285	0.289868	0.785644	0.1528	0.214755	0.249606	0.607282	0.825586	0.227448	0.132509	0.592219	0.163569	0.215391	2.79875	0.588142	3.56772	0.631417	4.27303	2.8381	1.87188	1.6659	2.15477	0.450023	0.115723	0.637815	1.45563	2.23084	4.72816	4.60151	1.46729	0.960232	0.833216	0.636744	4.7328	2.06155	4.54612	4.41185	0.793704	3.56252	0.251886	0.881051
45	54	15	Baseline 2		1.32904	2.21398	0.0268834	1.62061	1.09195	0.286507	0.808128	0.149961	0.207563	0.266663	0.614215	0.85619	0.219787	0.128926	0.523546	0.159658	0.213215	2.82206	0.629926	3.10103	0.645761	4.40759	2.69985	1.8984	1.72398	1.96993	0.447157	0.114551	0.635344	1.52611	2.27414	5.1324	5.01604	1.50381	1.01529	0.851095	0.613505	5.03126	2.14002	4.90486	4.74814	0.795808	3.40695	0.242981	0.890484
45	49	16	Baseline 2		1.41365	2.32737	0.0260963	1.52683	0.999837	0.288485	0.810765	0.15124	0.215713	0.262401	0.624272	0.852277	0.234871	0.130543	0.617796	0.162242	0.216515	2.76833	0.574414	3.72413	0.611687	4.24938	2.98996	1.84142	1.60645	2.16715	0.443939	0.115863	0.619695	1.38912	2.25018	4.97198	4.63924	1.48472	0.944573	0.84176	0.666368	4.92317	2.09509	4.53948	4.39928	0.793826	3.48144	0.249477	0.884018
45	50	17	Baseline 2		1.41701	2.01403	0.0262287	1.44355	0.882682	0.281456	0.806135	0.149692	0.209875	0.274828	0.618812	0.858264	0.206843	0.129657	0.544646	0.159971	0.212966	2.58521	0.606753	3.04175	0.59193	3.62748	3.60472	1.73278	1.67141	1.88995	0.43844	0.115986	0.644482	1.59284	2.06888	4.33644	4.28572	1.44539	0.972355	0.817127	0.633513	4.45037	2.01449	4.26903	4.09582	0.797758	3.49572	0.239572	0.881902
50	63	18	Baseline 2		1.38475	2.14814	0.0261068	1.41302	0.912805	0.281821	0.791722	0.15322	0.216632	0.251469	0.622172	0.821424	0.219839	0.13039	0.565021	0.161901	0.212591	3.15278	0.609113	3.34681	0.55876	3.83611	3.29806	1.61524	1.70242	1.73108	0.425423	0.114142	0.629478	1.5349	2.13946	4.7809	4.71064	1.52437	0.990929	0.826955	0.651362	4.78891	2.07189	4.5484	4.38635	0.795629	3.32031	0.241654	0.866369
50	51	19	Baseline 2		1.45517	2.54451	0.0263122	1.56377	1.03244	0.293778	0.800814	0.155996	0.220427	0.248953	0.608595	0.840833	0.216495	0.13313	0.610075	0.166762	0.218107	2.90535	0.54773	3.58911	0.625992	4.23649	2.93439	1.85736	1.72918	2.24809	0.445847	0.116321	0.683525	1.57183	2.16317	4.88992	4.88775	1.43788	0.956922	0.819404	0.605605	4.81179	1.9974	4.8898	4.48122	0.794741	3.5972	0.25015	0.890238
50	52	20	Baseline 2		1.37676	1.80783	0.0257829	1.34783	0.935852	0.278617	0.79692	0.153566	0.216918	0.252093	0.620897	0.828134	0.226692	0.131154	0.59118	0.164476	0.216802	2.63758	0.652905	2.72774	0.583235	3.58028	3.06829	1.67813	1.43114	1.69058	0.401082	0.113357	0.639514	1.7201	1.93719	4.16844	4.15603	1.4157	0.945813	0.780318	0.659416	4.17936	1.99841	4.14692	3.74692	0.794367	3.12688	0.235225	0.856604
50	62	21	Baseline 2		1.52607	2.64185	0.0271899	1.60302	0.977845	0.297097	0.830793	0.149037	0.214759	0.262771	0.620181	0.863543	0.242079	0.129889	0.597207	0.164895	0.217149	2.88442	0.564019	3.94903	0.638701	4.47658	3.0948	1.88598	1.76489	2.33793	0.492072	0.117994	0.65856	1.34437	2.15619	4.82223	4.58102	1.48155	0.967304	0.8265	0.61702	4.77867	2.07018	4.45651	4.43711	0.791115	3.32015	0.25148	0.893391
50	59	22	Baseline 2		1.42025	1.91564	0.0260893	1.43304	0.907321	0.273333	0.783527	0.153978	0.214039	0.254247	0.626573	0.818696	0.233945	0.132868	0.571129	0.16419	0.215616	2.81057	0.649053	2.8546	0.583019	3.64923	2.55496	1.75076	1.43883	1.70511	0.432485	0.113055	0.585406	1.29907	2.27643	4.80971	4.75856	1.52912	0.995086	0.84914	0.624516	4.82765	2.19287	4.74277	4.53973	0.793561	3.26853	0.244013	0.852241
50	54	23	Baseline 2		1.4648	2.1693	0.0266396	1.53025	1.00362	0.272449	0.81331	0.15735	0.216168	0.256514	0.637131	0.841628	0.221624	0.136122	0.561601	0.167629	0.21986	2.84545	0.6338	3.10269	0.62736	4.22467	2.67768	1.79926	1.71017	1.8668	0.458143	0.115351	0.601945	1.2251	2.12811	4.65356	4.57932	1.47217	0.963516	0.830231	0.551898	4.69253	1.95338	4.46351	4.3484	0.795481	3.36218	0.244571	0.877085
50	58	24	Baseline 2		1.34877	1.90963	0.0254224	1.32066	0.96169	0.264066	0.713038	0.165908	0.236293	0.264194	0.536854	0.75523	0.239886	0.143501	0.635329	0.178325	0.236642	2.71922	0.61479	2.66818	0.546387	3.19226	2.37579	1.71521	1.20066	1.66027	0.391523	0.109469	0.578609	1.36253	3.08561	4.27623	4.22887	1.604	1.25809	1.04401	0.713678	4.43254	1.97906	4.12191	4.2607	0.797433	3.70454	0.24404	0.826871
50	60	25	Baseline 2		1.53819	2.68023	0.0262426	1.59019	1.05152	0.284362	0.662381	0.165334	0.224805	0.252949	0.522197	0.695915	0.23599	0.142288	0.658973	0.169606	0.228489	2.40893	0.484806	3.74028	0.647587	3.81011	2.80721	1.86787	1.69594	2.46039	0.455428	0.117763	0.631742	1.28228	2.72602	3.86435	4.06225	1.4752	1.23417	0.968108	0.661543	4.00872	1.9408	3.93626	3.87414	0.797199	4.26706	0.25742	0.897607
50	61	26	Baseline 2		1.51388	2.61996	0.0269879	1.59432	1.15797	0.281979	0.726783	0.1661	0.231855	0.266987	0.509968	0.778487	0.231855	0.143503	0.680076	0.175128	0.235909	2.28738	0.514503	3.37188	0.652432	3.97552	2.15739	1.86482	1.58902	2.42413	0.408068	0.116013	0.634697	1.43646	2.54442	3.97073	4.5077	1.52912	1.14168	0.924975	0.631855	4.00294	1.85782	4.39913	4.03436	0.797454	4.19236	0.254544	0.887407
60	70	27	Baseline 2		1.48158	2.19326	0.0258804	1.47105	1.05596	0.267412	0.615565	0.160527	0.218864	0.247204	0.521081	0.668768	0.22377	0.138935	0.618345	0.168979	0.225248	2.39081	0.504678	3.45095	0.612059	3.44057	2.53717	1.6149	1.61511	2.14639	0.419481	0.114957	0.605721	1.40282	3.30831	4.33425	4.48051	1.59171	1.15257	1.05916	0.674109	4.43989	2.00222	4.39077	4.34231	0.795169	3.73121	0.252193	0.870919
60	67	28	Baseline 2		1.52939	2.52498	0.0263262	1.59387	1.27588	0.28105	0.674054	0.160507	0.227169	0.242814	0.497146	0.716474	0.245809	0.139817	0.612728	0.174645	0.230304	2.31622	0.48794	3.57864	0.65388	3.6191	2.31377	1.85922	1.65053	2.36035	0.441336	0.117341	0.674226	1.56704	2.54031	4.23118	4.42105	1.56125	1.1556	0.923393	0.629064	4.20634	1.83942	4.18454	4.01125	0.797975	4.15666	0.252022	0.895165
60	64	29	Baseline 2		1.41282	1.91244	0.026159	1.30363	1.01238	0.251394	0.698227	0.1675	0.242233	0.251574	0.55004	0.726451	0.231159	0.144468	0.619963	0.181316	0.238599	2.50995	0.599646	2.86458	0.557832	3.03896	2.25463	1.67591	1.22594	1.72898	0.418504	0.112291	0.63833	1.59033	2.45532	3.91714	3.81023	1.47874	1.21547	0.888331	0.684085	3.87229	1.96081	3.68737	3.53845	0.79355	3.41453	0.246654	0.849087
70	70	30	Baseline 2		1.53484	2.5241	0.0262635	1.52808	1.16736	0.252544	0.353604	0.139065	0.17119	0.234881	0.482938	0.3967	0.205432	0.122527	0.669267	0.141139	0.184441	2.36476	0.443022	4.02872	0.62313	3.58763	2.54829	1.65781	1.7717	2.41449	0.428773	0.11813	0.682743	1.95492	2.33633	4.14221	3.9831	1.47304	1.09881	0.871353	0.647245	4.12729	1.73041	3.84705	3.73343	0.798247	4.39562	0.254848	0.903176
70	82	31	Baseline 2		1.51891	2.42199	0.026354	1.54741	1.08578	0.285267	0.628605	0.158912	0.226413	0.231267	0.482294	0.651152	0.239242	0.138816	0.543677	0.17408	0.227261	2.32379	0.47858	3.58681	0.646319	3.52683	2.38079	1.73613	1.68222	2.2596	0.45185	0.11593	0.580217	1.39581	2.69588	4.10051	4.14929	1.56417	1.17158	0.957603	0.674392	4.34661	2.09631	4.00181	4.04158	0.796083	3.96654	0.254415	0.884758
70	71	32	Baseline 2		1.34992	2.30099	0.0250584	1.50279	1.05322	0.255949	0.72943	0.168901	0.235999	0.252393	0.509468	0.771389	0.215431	0.144824	0.674071	0.176782	0.238265	2.53817	0.516037	3.31249	0.615439	3.50467	2.15746	1.79581	1.56104	2.12095	0.396744	0.113806	0.604935	1.45574	2.53916	3.81769	3.92644	1.56417	1.22595	0.927453	0.680745	3.93865	1.94446	3.88112	3.77312	0.796153	3.93318	0.251536	0.879616
0	0	1	Baseline 3		1.46946	2.15116	0.0262147	1.57633	0.880366	0.293247	0.827989	0.149825	0.209321	0.261734	0.622686	0.860582	0.227799	0.130368	0.57607	0.162341	0.216411	3.12725	0.625535	3.56293	0.621707	4.52646	3.41571	1.88213	1.75494	2.00855	0.445698	0.117687	0.700287	1.69697	2.04484	4.5405	4.50358	1.41346	0.946089	0.795536	0.659004	4.49783	1.99798	4.55577	4.0682	0.797203	3.35957	0.236815	0.898609
0	0	2	Baseline 3		1.31092	1.88271	0.0265351	1.53013	0.976836	0.282265	0.820228	0.157849	0.225848	0.268238	0.644598	0.859528	0.257046	0.137699	0.644561	0.174835	0.227622	3.2941	0.71417	2.41759	0.606916	4.57128	2.43235	1.81317	1.61554	1.42825	0.386649	0.114779	0.602161	1.43119	2.32837	4.53872	4.28522	1.4778	0.991658	0.85195	0.593592	4.51208	1.99798	4.14457	4.08847	0.796865	2.7995	0.227898	0.87185
0	0	3	Baseline 3		1.46104	1.99209	0.0256505	1.44573	1.1722	0.238496	0.736841	0.163057	0.233081	0.262901	0.530692	0.794306	0.239514	0.141506	0.689443	0.178019	0.238057	2.58912	0.604002	2.8195	0.591273	3.39961	2.02341	1.79768	1.43927	1.88616	0.403199	0.114231	0.623452	1.59064	2.03407	3.34841	3.23479	1.38892	1.11261	0.799489	0.758079	3.47937	1.85782	3.09136	2.91882	0.794662	3.78075	0.254975	0.85989
0	0	4	Baseline 3		1.48137	2.13386	0.0260702	1.52346	1.06092	0.269932	0.70861	0.164341	0.231992	0.254728	0.529791	0.742286	0.231859	0.1414	0.700973	0.177736	0.234389	2.62055	0.568901	3.4118	0.61854	3.82548	2.53158	1.79767	1.64446	1.95569	0.430729	0.115298	0.63114	1.69088	2.52302	3.96919	4.01728	1.44539	1.21494	0.894072	0.699061	3.97728	1.99467	3.89979	3.69018	0.794208	3.79033	0.255076	0.884001
0	0	5	Baseline 3		1.54616	2.82178	0.0266118	1.60911	1.1406	0.273719	0.724389	0.16229	0.234505	0.242942	0.500315	0.765884	0.23361	0.140778	0.724856	0.181054	0.23767	2.30489	0.463579	3.71901	0.660613	3.89721	2.68233	1.89279	1.76984	2.50725	0.454335	0.117806	0.751289	1.82194	2.27392	3.83669	4.11324	1.46172	0.981835	0.840635	0.714818	3.85946	1.81274	3.94892	3.52905	0.797758	4.23737	0.254687	0.90289
40	46	6	Baseline 3		1.41752	1.94982	0.0260702	1.4667	0.979296	0.265447	0.802862	0.150358	0.207248	0.264069	0.608754	0.852038	0.247111	0.132469	0.550646	0.161286	0.214675	2.59339	0.616885	2.88954	0.603903	3.49594	2.86665	1.72214	1.62163	1.76141	0.440126	0.11427	0.636144	1.625	2.00854	4.33523	4.40772	1.46153	0.954315	0.796494	0.650228	4.35135	2.09141	4.3879	3.98824	0.797141	3.23504	0.236622	0.873427
40	49	7	Baseline 3		1.42668	2.15315	0.0254694	1.52765	1.07885	0.287802	0.820484	0.154019	0.212202	0.269334	0.628919	0.866368	0.246449	0.134381	0.571774	0.163511	0.218366	2.65183	0.588515	3.36865	0.628903	4.09832	2.63074	1.81787	1.75196	1.83776	0.404732	0.116858	0.656359	1.62854	2.15717	5.07708	4.97546	1.45652	0.967304	0.818174	0.627414	4.98079	2.20609	4.81362	4.53576	0.785153	3.41077	0.248335	0.883784
40	39	8	Baseline 3		1.50679	2.44317	0.026758	1.578	0.980001	0.331029	0.78345	0.151975	0.214127	0.241018	0.599667	0.807274	0.24202	0.129022	0.586121	0.161519	0.209432	3.28297	0.594471	3.85656	0.61829	4.58664	3.18401	1.86484	1.76166	2.1697	0.469937	0.117017	0.664423	1.54256	2.1611	5.15216	5.33366	1.48406	0.992199	0.831999	0.637282	5.10398	2.08717	5.08679	4.80632	0.79137	3.2789	0.250839	0.886516
40	48	9	Baseline 3		1.31674	1.92195	0.0255042	1.48805	1.06616	0.287096	0.844812	0.160307	0.224765	0.272284	0.647624	0.88439	0.248517	0.138202	0.584397	0.170602	0.231052	4.53595	0.670828	2.93463	0.546698	4.47813	2.69627	1.85231	1.52594	1.83169	0.400756	0.112127	0.614079	1.61395	2.16987	4.16922	4.1928	1.49613	0.921397	0.842959	0.697455	4.26869	1.97524	4.12761	4.12072	0.794406	3.35128	0.24209	0.843913
40	45	10	Baseline 3		1.42665	1.93947	0.0261799	1.43394	0.866645	0.270034	0.799065	0.151277	0.216076	0.261815	0.647404	0.832581	0.21002	0.130119	0.58052	0.162852	0.216526	3.25779	0.681142	3.00164	0.566338	4.30475	3.67907	1.66758	1.70179	1.72353	0.441758	0.114851	0.620543	1.49938	2.23043	4.68854	4.67405	1.48239	0.933028	0.842158	0.66673	4.6773	1.86065	4.59866	4.43048	0.795416	3.13959	0.236246	0.872396
40	44	11	Baseline 3		1.25178	1.8272	0.0262426	1.28486	0.848015	0.25694	0.764583	0.150687	0.208526	0.256993	0.627828	0.795725	0.255198	0.131644	0.521217	0.16118	0.21174	3.03465	0.670255	2.71433	0.535761	3.36701	2.68906	1.68018	1.32875	1.59438	0.41911	0.109723	0.575917	1.33024	2.51345	4.71606	4.29494	1.55495	0.982059	0.901321	0.633011	4.70938	2.13098	4.32203	4.53086	0.794059	3.14431	0.239584	0.825803
45	51	12	Baseline 3		1.4405	2.18357	0.0263262	1.58107	0.972624	0.29941	0.854836	0.156753	0.214008	0.296759	0.6413	0.911765	0.237942	0.135757	0.715385	0.162931	0.225244	3.84969	0.642464	2.96645	0.597647	4.80957	2.74085	1.79069	1.7773	1.90756	0.420493	0.114693	0.704459	1.67901	2.0284	4.53555	4.48339	1.40368	0.931015	0.799223	0.590958	4.61719	2.08091	4.44851	4.16448	0.794235	3.27776	0.243667	0.872213
45	51	13	Baseline 3		1.36669	1.90944	0.0261938	1.47336	0.885537	0.293089	0.797736	0.154319	0.217034	0.265912	0.640622	0.839641	0.221231	0.132433	0.601758	0.165825	0.220357	3.13419	0.67276	2.94081	0.597794	4.35141	2.88109	1.87303	1.62368	1.74131	0.444323	0.114795	0.669438	1.78897	2.27337	4.92496	4.91118	1.51549	0.968988	0.862581	0.653546	4.98934	2.08717	4.88632	4.74087	0.794408	3.19736	0.241115	0.875714
45	55	14	Baseline 3		1.51686	2.43975	0.026159	1.57447	1.10409	0.29704	0.772127	0.152963	0.214368	0.235629	0.601319	0.802812	0.227627	0.133086	0.572818	0.165172	0.212111	2.8462	0.583713	3.68652	0.629467	4.449	2.78211	1.91061	1.63091	2.29541	0.443493	0.11552	0.645527	1.41115	2.37633	4.96006	4.7529	1.51294	0.990035	0.862355	0.636332	4.91253	2.05972	4.63002	4.63438	0.793579	3.75864	0.256401	0.880213
45	54	15	Baseline 3		1.37422	1.81558	0.0262844	1.53182	1.05461	0.258398	0.820009	0.156577	0.220704	0.275145	0.647991	0.874211	0.229838	0.136923	0.614945	0.169149	0.225708	2.84284	0.667826	2.48333	0.619471	3.84426	2.68388	1.86335	1.58664	1.64748	0.434293	0.114523	0.694859	1.87125	2.17132	4.91459	4.98249	1.46194	0.935734	0.83353	0.698956	4.8924	2.0178	4.82018	4.58635	0.797664	3.16203	0.232355	0.870908
45	49	16	Baseline 3		1.40488	2.62439	0.025957	1.57795	1.04904	0.296934	0.804156	0.154849	0.21281	0.264368	0.62197	0.844089	0.24006	0.134322	0.603859	0.16152	0.215998	3.10667	0.589379	3.78655	0.624544	4.64167	3.46474	1.9106	1.7529	1.87896	0.437634	0.117106	0.63436	1.47636	2.19478	4.72059	4.68421	1.49407	0.982458	0.831911	0.647239	4.66746	1.88897	4.59868	4.40861	0.797108	3.63929	0.242406	0.893805
45	50	17	Baseline 3		1.38682	2.00798	0.0260545	1.47165	0.959812	0.288472	0.783127	0.15036	0.214104	0.26329	0.628951	0.82366	0.242165	0.12929	0.594325	0.165666	0.215284	2.78496	0.63997	2.88522	0.598056	3.7671	2.61527	1.74313	1.58436	1.76805	0.45346	0.114508	0.592765	1.3867	2.18165	4.43511	4.35095	1.49592	1.01077	0.828857	0.650718	4.47393	2.11846	4.32759	4.13756	0.797549	3.36096	0.235891	0.872569
50	63	18	Baseline 3		1.33323	2.121	0.0261172	1.28075	0.913243	0.285455	0.772191	0.150993	0.217023	0.246167	0.617675	0.800153	0.212279	0.128875	0.518422	0.162559	0.209965	2.73719	0.600451	3.41329	0.521848	3.5606	3.88514	1.3941	1.75322	1.54911	0.41543	0.113709	0.614394	1.4685	2.19631	4.76823	4.62848	1.53496	0.998453	0.840587	0.663407	4.78423	2.03431	4.50868	4.44866	0.795994	3.3038	0.240505	0.862692
50	51	19	Baseline 3		1.46735	2.58469	0.0259849	1.5785	1.04583	0.283826	0.804682	0.155665	0.219722	0.249961	0.610561	0.845187	0.213412	0.13291	0.618825	0.166724	0.219278	3.23143	0.569726	3.3435	0.619655	4.42471	2.37106	1.8984	1.69102	2.19407	0.439881	0.11549	0.660836	1.51503	2.31927	5.19197	4.99007	1.46711	0.985372	0.853388	0.585739	5.04727	2.04143	5.06074	4.77022	0.794968	3.75023	0.253033	0.890759
50	52	20	Baseline 3		1.35785	1.75025	0.0256784	1.29476	0.900305	0.284124	0.789053	0.153473	0.21846	0.246733	0.616601	0.814843	0.222962	0.130587	0.573624	0.166412	0.216173	2.66793	0.654995	2.66344	0.57804	3.55509	2.81826	1.68514	1.24977	1.68629	0.406335	0.111594	0.635688	1.72366	1.9518	4.21703	4.18768	1.40895	0.950346	0.784659	0.650761	4.2551	2.00789	4.22095	3.79478	0.794949	3.0842	0.237188	0.841214
50	62	21	Baseline 3		1.4279	2.00011	0.0263401	1.41033	0.911922	0.276728	0.815784	0.149074	0.209145	0.272081	0.630182	0.856131	0.238408	0.129607	0.636204	0.160883	0.215696	2.52584	0.608879	3.04019	0.583683	3.46253	3.33811	1.80087	1.68621	1.84073	0.420238	0.11557	0.610421	1.4166	2.33327	5.00102	4.84313	1.52693	0.973934	0.860061	0.640785	4.98392	1.99798	4.70006	4.68197	0.794515	3.40753	0.245105	0.875879
50	59	22	Baseline 3		1.36633	1.92772	0.026159	1.52502	0.888042	0.279911	0.815859	0.151286	0.216437	0.282512	0.637378	0.862557	0.237096	0.13207	0.643576	0.166077	0.220301	2.84647	0.676532	2.68155	0.614776	4.1036	2.8717	1.83873	1.61081	1.66517	0.440175	0.114879	0.613997	1.49474	2.22546	4.65667	4.49618	1.46253	0.902143	0.844362	0.625565	4.7242	1.92662	4.47427	4.31163	0.795643	3.15099	0.237962	0.86989
50	54	23	Baseline 3		1.44595	2.08359	0.026361	1.49771	0.932063	0.29138	0.805558	0.158588	0.225475	0.251961	0.626147	0.84068	0.227923	0.135971	0.606815	0.168841	0.222208	2.84322	0.636582	3.098	0.604504	3.9915	3.16414	1.75895	1.68784	1.86176	0.467387	0.115812	0.593275	1.34677	2.14189	4.44239	4.39619	1.50145	0.958132	0.838812	0.676886	4.55761	2.06213	4.35512	4.27947	0.798247	3.42672	0.238388	0.88453
50	58	24	Baseline 3		1.47194	2.19344	0.025156	1.49237	1.04683	0.246092	0.707904	0.165013	0.239933	0.260566	0.532494	0.760234	0.233501	0.143598	0.654855	0.182214	0.240133	2.57692	0.580955	2.80801	0.60689	3.67019	2.0103	1.67591	1.54438	1.99475	0.401239	0.115213	0.597925	1.51124	2.21763	3.5351	3.95692	1.30349	0.957995	0.81936	0.765328	3.79313	1.65608	3.96351	3.52455	0.792046	3.57472	0.245263	0.867316
50	60	25	Baseline 3		1.54197	2.69768	0.0267998	1.58443	1.1099	0.27092	0.578192	0.157453	0.21612	0.240162	0.495166	0.612908	0.232504	0.137367	0.654855	0.166673	0.223478	2.53186	0.495215	3.88971	0.639012	3.75745	2.4076	1.76411	1.71689	2.37442	0.462589	0.11755	0.610258	1.42182	2.80403	4.15583	4.0471	1.55069	1.197	0.986278	0.64719	4.22223	1.88592	3.9385	4.0247	0.795664	4.04436	0.258728	0.89618
50	61	26	Baseline 3		1.55581	3.02753	0.026772	1.65438	1.4447	0.259228	0.703215	0.161748	0.227321	0.256285	0.500315	0.759365	0.216422	0.140386	0.691914	0.177025	0.234807	2.29536	0.448574	3.7519	0.670785	4.13883	2.23453	1.89025	1.78746	2.74671	0.462623	0.118687	0.603134	1.4467	2.3342	4.30476	4.898	1.48329	1.08355	0.874987	0.683768	4.29686	1.84933	4.45783	4.04607	0.798457	4.4579	0.255623	0.909317
60	70	27	Baseline 3		1.52645	2.55011	0.0265421	1.5788	1.0958	0.295398	0.701199	0.167736	0.237819	0.246406	0.51378	0.744556	0.238399	0.143686	0.626031	0.178948	0.235755	2.38907	0.476047	3.86716	0.647588	3.65237	2.45391	1.84142	1.65934	2.34959	0.451698	0.117095	0.597471	1.4224	2.58833	3.87853	4.16532	1.54664	1.12381	0.934465	0.745536	4.02219	1.87906	3.91806	3.88036	0.794718	3.9755	0.259005	0.897702
60	67	28	Baseline 3		1.50969	2.36788	0.0262217	1.4956	1.08141	0.286444	0.707248	0.170087	0.238336	0.257397	0.523484	0.758931	0.233402	0.146394	0.658973	0.177424	0.236643	2.82496	0.532163	3.7142	0.596136	3.73029	2.53907	1.60747	1.69189	2.16048	0.45016	0.11538	0.574443	1.35185	2.60534	3.86997	4.32982	1.55666	1.12714	0.944219	0.741522	4.02989	1.80686	4.08883	3.96604	0.795932	3.88434	0.25354	0.874299
60	64	29	Baseline 3		1.5231	2.56305	0.0264724	1.51751	1.0226	0.28943	0.669439	0.166842	0.236308	0.239421	0.485941	0.707504	0.236029	0.143626	0.659659	0.177224	0.233643	2.72314	0.526831	4.00086	0.606818	3.66914	3.09555	1.7467	1.67787	2.23653	0.459627	0.117024	0.617102	1.32768	2.59483	3.87712	3.73339	1.55069	1.23808	0.917857	0.68111	3.95067	1.99569	3.80572	3.66409	0.793849	3.59573	0.253153	0.889039
70	70	30	Baseline 3		1.54807	2.85638	0.0261068	1.65131	1.39473	0.282627	0.608272	0.159561	0.21905	0.242016	0.488444	0.647338	0.228737	0.13738	0.66126	0.167664	0.222698	2.24313	0.442014	3.65968	0.670829	4.04919	2.3134	1.81689	1.79009	2.5962	0.433816	0.1178	0.610328	1.28159	3.10307	4.23283	4.18092	1.57752	1.24097	1.02383	0.693763	4.35776	1.77571	4.01975	4.17718	0.79983	4.36778	0.248687	0.906756
70	82	31	Baseline 3		1.53358	2.59251	0.0262426	1.59329	1.15561	0.283232	0.656776	0.165969	0.227406	0.248273	0.492743	0.692055	0.234582	0.142338	0.659941	0.174297	0.229557	2.26571	0.492728	3.37707	0.657822	3.78473	2.25797	1.76784	1.72137	2.35211	0.452157	0.116555	0.571577	1.3695	2.53455	4.19838	4.64881	1.5453	1.10507	0.92609	0.679058	4.30722	1.97739	4.24856	4.1545	0.795525	3.83053	0.253445	0.888326
70	71	32	Baseline 3		1.49669	2.42486	0.0256435	1.47947	1.06579	0.268417	0.764304	0.166999	0.239844	0.250104	0.520304	0.802645	0.258224	0.144874	0.646377	0.180718	0.241408	2.76348	0.54982	3.29415	0.596676	3.79505	3.2039	1.83925	1.53761	2.17803	0.396048	0.113166	0.57416	1.49419	2.43928	3.80662	3.96745	1.5595	1.16153	0.900633	0.710333	4.10932	1.96032	3.88583	3.80229	0.79569	3.81582	0.253162	0.852254
0	0	1	Week 1		1.46989	2.11757	0.0261799	1.4904	0.92644	0.28799	0.841019	0.157213	0.220737	0.275744	0.640921	0.880445	0.247484	0.135749	0.629422	0.167342	0.223283	2.91175	0.639304	3.17398	0.590979	3.91773	3.5574	1.78015	1.72619	1.87252	0.453291	0.115597	0.655476	1.74348	2.06888	4.56783	4.70008	1.51469	0.983795	0.816178	0.667078	4.5572	1.96825	4.44439	4.20446	0.79531	3.37083	0.241769	0.87729
0	0	2	Week 1		1.45942	2.16531	0.026556	1.54471	0.905238	0.282281	0.8449	0.159131	0.221067	0.26796	0.642777	0.886203	0.219754	0.135948	0.654855	0.168916	0.226494	2.97525	0.633444	3.36822	0.614565	4.32782	2.97204	1.78839	1.70837	1.91686	0.449456	0.116142	0.623142	1.48793	2.16884	4.67296	4.41718	1.49991	0.977406	0.828124	0.650687	4.6989	2.13341	4.32735	4.23499	0.795715	3.27445	0.239103	0.882391
0	0	3	Week 1		1.49039	2.40346	0.0264098	1.47527	1.01806	0.268773	0.724725	0.167507	0.233815	0.253691	0.528489	0.771389	0.226885	0.144401	0.779758	0.178846	0.238472	2.76013	0.574664	3.16368	0.599363	3.846	3.3189	1.72734	1.67343	2.05473	0.417832	0.116342	0.602364	1.36913	2.45476	3.475	3.3841	1.51564	1.197	0.888898	0.711403	3.7724	1.93166	3.42967	3.48503	0.795106	3.7899	0.254245	0.883043
0	0	4	Week 1		1.49668	2.32527	0.0264724	1.43496	1.06525	0.285471	0.707668	0.16368	0.231607	0.238772	0.555019	0.750094	0.195595	0.13792	0.683679	0.175033	0.233777	2.51505	0.49959	3.93107	0.5843	3.46777	3.14464	1.69473	1.59833	2.19222	0.442269	0.116032	0.667371	1.96055	2.25221	3.94768	4.24784	1.41229	1.13653	0.834507	0.705716	3.87846	1.93852	3.98812	3.58384	0.795184	3.95069	0.256807	0.88025
0	0	5	Week 1		1.47992	2.23871	0.0255321	1.50577	1.11324	0.259966	0.632827	0.162524	0.227852	0.243637	0.482938	0.66859	0.229275	0.141284	0.63684	0.175644	0.229447	3.27164	0.542533	3.44589	0.58631	3.96721	2.38073	1.64849	1.61884	2.23353	0.370222	0.114162	0.667187	1.47668	2.32279	3.67686	3.90767	1.42616	1.00409	0.86411	0.649953	3.74428	1.82703	3.74359	3.52023	0.798167	3.77843	0.244472	0.871382
40	46	6	Week 1		1.28701	1.73538	0.0257759	1.37143	0.959655	0.269284	0.845577	0.159434	0.228048	0.258998	0.624248	0.890049	0.252516	0.138189	0.566637	0.174366	0.229663	1.94865	0.58852	2.08216	0.594355	2.84456	1.89838	1.56492	1.38879	1.61975	0.388687	0.118893	0.660033	1.20511	1.47946	2.3116	2.211	0.994375	0.775285	0.67867	0.544841	2.28209	1.46369	2.11529	2.12043	0.795804	2.00109	0.212733	0.90894
40	49	7	Week 1		1.39941	1.81234	0.0261242	1.50794	0.812166	0.289841	0.813523	0.157135	0.223669	0.249209	0.635638	0.85077	0.22186	0.135371	0.565763	0.168396	0.223158	2.37201	0.601052	2.65168	0.626818	3.23114	2.73804	1.77407	1.70274	1.69542	0.446562	0.118094	0.618669	1.19697	1.47656	2.29737	2.334	1.07458	0.763676	0.679779	0.539554	2.22675	1.35135	2.17842	2.12564	0.786757	2.218	0.224625	0.900003
40	39	8	Week 1
40	48	9	Week 1		1.25767	1.59878	0.0254624	1.18081	0.917698	0.244046	0.765602	0.155702	0.219896	0.254469	0.626624	0.808129	0.203085	0.134454	0.61258	0.168098	0.219681	2.50346	0.677832	2.19403	0.521278	2.8346	2.27548	1.62744	1.12618	1.45543	0.419013	0.107848	0.625299	1.51463	1.99662	4.0489	4.3609	1.38588	0.874076	0.801603	0.627256	4.00286	1.79245	4.28715	3.80127	0.80041	3.34734	0.231052	0.815083
40	45	10	Week 1		1.36502	1.99641	0.0260127	1.51225	1.10371	0.269336	0.81099	0.155483	0.221825	0.260825	0.629577	0.857198	0.228995	0.134662	0.563579	0.170173	0.224727	2.51832	0.652333	2.5226	0.619305	3.50359	2.12615	1.78985	1.49767	1.77745	0.423032	0.113925	0.685376	1.62838	1.94165	3.88775	3.8088	1.36494	0.848068	0.774798	0.589745	3.83142	1.81177	3.6872	3.42884	0.798508	3.46489	0.23682	0.865609
40	44	11	Week 1		1.34154	1.70875	0.0260615	1.41482	0.896237	0.2662	0.776467	0.15614	0.220202	0.256609	0.630024	0.818825	0.239963	0.135085	0.618825	0.165257	0.218498	2.58768	0.653548	2.61243	0.581698	3.0057	2.59235	1.72878	1.43586	1.58345	0.442335	0.113102	0.612204	1.44066	1.93392	3.89617	4.06688	1.32797	0.887912	0.777984	0.570738	3.82242	1.73041	4.23128	3.68233	0.799084	3.3434	0.232261	0.869695
45	51	12	Week 1		0.977507	1.72524	0.0256366	1.31931	1.26666	0.230722	0.817552	0.165388	0.23407	0.266231	0.642255	0.852632	0.227939	0.140206	0.636707	0.175308	0.231965	1.95839	0.621734	1.95254	0.58174	2.58026	2.02544	1.64927	1.21604	1.30515	0.408883
45	51	13	Week 1		1.27654	1.79381	0.0258038	1.37128	0.931413	0.254562	0.727686	0.155702	0.221171	0.240011	0.622459	0.759797	0.196254	0.132105	0.591967	0.167652	0.215178	2.57463	0.638585	2.64862	0.571453	3.22168	2.60644	1.47318	1.58892	1.47383	0.418197	0.112045	0.61059	1.67482	2.04337	4.04185	4.0018	1.38225	0.875299	0.80016	0.680333	4.13576	1.99656	4.21773	3.81146	0.800767	3.89558	0.236034	0.857171
45	55	14	Week 1		1.50299	2.80356	0.0274058	1.63618	1.17924	0.292629	0.735741	0.152277	0.218295	0.234232	0.594766	0.790968	0.218022	0.130988	0.668306	0.165922	0.216283	2.37334	0.501014	3.543	0.667692	4.02155	2.70954	1.88822	1.7773	2.45081	0.487151	0.118151	0.729596	1.43645	1.94134	4.35598	4.46235	1.38892	0.887206	0.7756	0.5519	4.31862	1.93427	4.3226	3.85701	0.795425	3.79656	0.25103	0.9
45	54	15	Week 1		1.44093	1.97743	0.026772	1.59266	1.07467	0.27456	0.77675	0.159185	0.221168	0.243104	0.634441	0.823864	0.237588	0.137911	0.601856	0.168096	0.221431	2.02784	0.577957	2.18726	0.67156	3.24032	1.88296	1.76733	1.67744	1.7528	0.465838	0.11782	0.648693	1.35999	1.57607	2.60439	2.74676	1.159	0.827587	0.698741	0.68694	2.67746	1.40219	2.76581	2.45842	0.788383	2.53753	0.231095	0.89072
45	49	16	Week 1		1.29878	1.6553	0.0254764	1.24722	0.81412	0.312198	0.712392	0.151474	0.207747	0.235411	0.622296	0.737109	0.228351	0.129966	0.528205	0.158107	0.205244	1.73708	0.437671	2.11234	0.561522	2.0018	2.85415	1.24269	1.65054	1.60086	0.382213	0.116145	0.54204	1.23606	1.47239	2.22033	2.29205	0.963332	0.747575	0.675528	0.590497	2.15697	1.49257	2.26211	2.10143	0.79092	2.07305	0.21553	0.913649
45	50	17	Week 1		1.34866	1.83474	0.0263819	1.34254	1.0815	0.229951	0.804997	0.156776	0.222726	0.262668	0.627555	0.850526	0.213372	0.135474	0.642172	0.170631	0.224687	2.15831	0.57822	2.39658	0.573897	2.8528	1.79118	1.71308	1.22972	1.69693	0.410317	0.120579	0.685008	1.20686	1.46847	2.34281	3.10249	1.22369	0.788707	0.699407	0.536288	2.37641	0.490244	2.7074	2.51682	0.803899	3.11119	0.212232	0.929589
50	63	18	Week 1		-0.356252	1.30802	0.0212483	0.981952	0.838981	0.298447	0.917504	0.171638	0.239191	0.312131	0.696067	0.962072	0.260832	0.146959	0.683679	0.181875	0.247316	2.78915	0.717877	1.417	0.461976	3.95744	1.79905	1.18563	1.08487	1.30133	0.128889
50	51	19	Week 1		1.39102	1.88118	0.0260475	1.50123	0.878009	0.302785	0.627646	0.14301	0.194649	0.234567	0.612617	0.655795	0.208466	0.122831	0.518174	0.150542	0.192083	1.83469	0.498912	2.20052	0.638855	2.4466	2.18207	1.57504	1.72793	1.72747	0.451226	0.120267	0.6716	1.2253	1.44852	2.38496	2.79797	0.947894	0.747575	0.670867	0.586406	2.46367	0.937609	2.96132	2.32275	0.716712	2.15333	0.254616	0.837736
50	52	20	Week 1		1.39102	1.8376	0.0264794	1.44123	0.892032	0.287318	0.760871	0.152053	0.221621	0.243961	0.614364	0.789517	0.234038	0.132196	0.563579	0.16691	0.216905	2.36473	0.618167	2.51435	0.604167	3.21304	2.14318	1.64104	1.5353	1.66242	0.455675	0.115919	0.59975	1.30973	1.65371	3.0517	3.24679	1.18341	0.84263	0.726485	0.624144	3.20639	1.43851	3.49198	2.95339	0.785961	2.54924	0.231142	0.874886
50	62	21	Week 1		1.40191	1.84016	0.026361	1.44078	0.857723	0.274391	0.791393	0.153427	0.208649	0.244073	0.614935	0.793185	0.215362	0.132056	0.526639	0.160462	0.210396	1.8553	0.483354	2.32391	0.623257	2.32007	2.03971	1.55759	1.55663	1.69187	0.443476	0.12116		0.831108	1.4096	1.56442	1.50633	0.93329	0.732422	0.663902	0.388966	1.44861	0.957429	1.18863	1.742	0.808366	1.79895	0.204433	0.936729
50	59	22	Week 1		1.22832	1.59046	0.0262913	1.19194	0.858827	0.278244	0.795324	0.159126	0.223367	0.261993	0.626982	0.83363	0.213862	0.136004	0.652933	0.168232	0.221294	2.07962	0.595485	2.23784	0.531501	2.26825	1.89438	1.28585	1.32906	1.44973	0.443581	0.117276	0.595823	1.25875	1.52873	2.69524	3.11662	1.10584	0.803236	0.692114	0.572456	2.68047	1.12895	3.01544	2.51541	0.797927	2.36836	0.216044	0.896365
50	54	23	Week 1		1.02101	1.48499	0.0260893	1.14496	0.865681	0.273237	0.826834	0.162821	0.23095	0.27147	0.644922	0.872696	0.232942	0.139918	0.610206	0.173346	0.229246	1.92698	0.599053	1.8726	0.533725	2.68585	1.49579	1.22231	1.29586	1.34477	0.376667	0.115432	0.686702	1.15839	1.47828	2.67077	2.69127	1.14358	0.762729	0.691395	0.644792	2.70171	1.37365	2.87554	2.6664	0.724615	2.20073	0.263144	0.843917
50	58	24	Week 1		1.36711	1.93285	0.0255182	1.32842	1.17097	0.263378	0.55475	0.159958	0.222307	0.243637	0.500207	0.607114	0.23061	0.138836	0.604413	0.17172	0.224651	1.90902	0.454758	2.5824	0.576368	2.68362	1.75097	1.80663	1.00551	1.95467	0.344011
50	60	25	Week 1		1.4841	2.19493	0.0264655	1.54775	1.09492	0.236559	0.583569	0.149524	0.207801	0.249799	0.494201	0.632211	0.199607	0.131175	0.590001	0.165187	0.217496	1.91893	0.463466	2.56986	0.661233	2.83272	1.75097	1.76523	1.60728	1.98293	0.445994	0.120791		1.44344	1.52042	2.33886	2.53136	0.968339	0.82926	0.69272	0.388966	2.58044	1.37365	2.25077	2.2278
50	61	26	Week 1		1.48747	2.39979	0.0258316	1.54619	1.06425	0.229658	0.805654	0.167097	0.239112	0.277923	0.516276	0.867439	0.215682	0.144351	0.656008	0.181879	0.245405	1.99743	0.487696	2.54454	0.646809	3.01016	1.67718	1.69047	1.62166	2.03059	0.397844	0.1134	0.668839	1.52351	1.85956	3.1785	3.13563	1.32383	0.970937	0.763372	0.658052	3.27341	1.90879	3.17798	2.77731	0.788954	3.8473	0.2575	0.845102
60	70	27	Week 1		1.4711	2.37358	0.0258595	1.52489	1.19508	0.27161	0.68634	0.159266	0.232056	0.247478	0.509257	0.726451	0.234312	0.138639	0.641201	0.179826	0.234134	1.93782	0.39944	2.90205	0.64737	2.84561	2.10535	1.64848	1.70397	1.83567	0.47017	0.11885	0.63918	1.34139	1.49738	2.3112	1.82614	0.93329	0.791116	0.681648	0.73997	2.43223	1.84933	2.44417	2.20011	0.752536	2.16817	0.240694	0.868195
60	67	28	Week 1		1.48369	2.23628	0.0265978	1.59455	1.11167	0.262615	0.853647	0.171206	0.242674	0.292867	0.542946	0.907838	0.238304	0.147107	0.66062	0.182747	0.250198	1.97855	0.51578	2.4713	0.663956	3.20548	1.68741	1.79721	1.60321	1.94166	0.458792	0.120421	0.618039	1.19851	1.47433	1.67505	1.60473	0.93329	0.778402	0.674267	0.848462	1.69114	1.49257	1.88692	1.93078
60	64	29	Week 1		1.4384	2.12848	0.0260824	1.49419	1.09868	0.278678	0.741645	0.166142	0.234088	0.268559	0.539425	0.790422	0.236967	0.143003	0.657072	0.179193	0.23846	1.92904	0.466467	2.43669	0.629814	2.99546	1.61753	1.7427	1.41256	1.88378	0.41359	0.0834646		1.38669	2.11968	3.00267	3.30834	2.0198	1.2107	0.880949	0.607507	3.06552	2.20609	3.0138	3.06448
70	70	30	Week 1		1.3038	1.62237	0.024334	1.31507	1.05956	0.258278	0.739202	0.167362	0.237354	0.269557	0.550283	0.779189	0.226462	0.14412	0.633422	0.181787	0.239757	1.76369	0.469155	2.11613	0.579258	2.51593	1.8792	1.19887	1.63604	1.71742	0.293493
70	82	31	Week 1		1.37255	1.89654	0.0245221	1.12277	1.00462	0.276829	0.66591	0.162326	0.229674	0.248333	0.511731	0.695291	0.247589	0.140634	0.553345	0.176818	0.231221	1.82209	0.373255	2.65375	0.505356	2.34011	1.81927	1.2941	1.41083	1.90439	0.336602	0.120975		1.74961	1.56652	2.33886	2.01065	0.968339	0.803831	0.700102	0.676151	2.20317	1.49257	1.72055	1.98742
70	71	32	Week 1		1.37086	1.88	0.0254207	1.35343	1.0121	0.272851	0.71371	0.163874	0.233013	0.256993	0.494815	0.740599	0.240494	0.14052	0.639133	0.176699	0.232893	1.90124	0.404617	2.72767	0.585228	2.5833	1.79122	1.74619	1.16653	1.91113	0.349392	0.114646	0.798781	1.43045	1.57804	2.17291	1.97328	1.65179	0.873761	0.763768	0.674266	2.49286	1.73041	2.19171	2.48589	0.769282	2.2565	0.240012	0.868191
0	0	1	Week 2		1.31721	1.76777	0.0263401	1.41577	0.821418	0.25443	0.816773	0.156169	0.21839	0.274965	0.643448	0.851396	0.226728	0.133623	0.617384	0.164203	0.219914	3.10321	0.68185	2.89648	0.580578	3.86002	3.1011	1.69837	1.65426	1.59749	0.442417	0.113178	0.597633	1.45435	1.94801	4.41106	5.04725	1.33986	0.877897	0.78698	0.617089	4.38923	1.45927	4.92119	4.18211	0.79574	2.85885	0.231278	0.876242
0	0	2	Week 2		1.38704	1.8251	0.026765	1.45122	0.864152	0.269957	0.855597	0.158576	0.216761	0.28712	0.655838	0.898196	0.238324	0.13637	0.750195	0.163867	0.226139	3.56265	0.714272	2.56455	0.56913	4.3003	3.39091	1.8433	1.57769	1.51734	0.452466	0.113723	0.595767	1.73159	2.07575	4.50489	4.60413	1.4634	0.936997	0.812361	0.708804	4.49547	2.02027	4.51208	4.1681	0.797599	3.15886	0.23148	0.867279
0	0	3	Week 2		1.40528	1.99198	0.0257341	1.43498	1.08046	0.249607	0.70512	0.159788	0.225283	0.263204	0.504462	0.765643	0.241405	0.139822	0.680476	0.173767	0.232592	4.41751	0.61577	2.89224	0.524597	3.9757	2.22888	1.509	1.6058	1.80678	0.415805	0.109998	0.602312	1.75112	2.31898	3.82918	4.05455	1.5085	1.12992	0.853811	0.773002	3.91994	2.0312	3.83769	3.54611	0.7971	3.56206	0.242263	0.831383
0	0	4	Week 2		1.48788	2.27445	0.0260197	1.46339	1.03633	0.276846	0.748721	0.163758	0.234022	0.266923	0.536699	0.804649	0.238752	0.141583	0.710581	0.1781	0.238517	2.72886	0.580462	3.4928	0.626335	3.89134	2.41426	1.87601	1.56478	2.00102	0.412778	0.115773	0.657717	1.89352	2.02217	3.5367	3.62926	1.39701	1.04443	0.794358	0.731674	3.51121	1.82188	3.52279	3.12939	0.793292	3.72804	0.251962	0.889899
0	0	5	Week 2		1.55832	3.1137	0.026563	1.66185	1.23137	0.303513	0.6858	0.16467	0.230331	0.229751	0.472699	0.719027	0.229797	0.140981	0.699401	0.175497	0.231638	2.42546	0.416421	4.26171	0.672488	4.29194	2.3659	1.88844	1.75989	2.92349	0.469962	0.118188	0.746442	1.52465	2.475	4.01452	4.19719	1.47071	1.06024	0.891714	0.656416	4.04914	1.85924	4.13552	3.8322	0.797355	4.47433	0.260116	0.904048
40	46	6	Week 2		1.26939	1.8418	0.0266953	1.58425	1.01507	0.261806	0.825906	0.155568	0.21248	0.261734	0.611232	0.882992	0.250351	0.136225	0.563442	0.164715	0.222112	1.98986	0.605611	2.05115	0.662763	2.89333	1.65166	1.78056	1.60885	1.63624	0.452085	0.118339	0.593134	1.32353	1.46613	2.35056	2.42616	0.984515	0.779631	0.677945	0.547701	2.30474	1.47885	2.41096	2.2221	0.787125	2.16497	0.224107	0.892589
40	49	7	Week 2		1.40611	1.96186	0.0261033	1.45266	0.89322	0.276489	0.829181	0.157424	0.231221	0.24928	0.630561	0.862455	0.231457	0.13637	0.594325	0.173625	0.226768	2.65033	0.634042	2.82712	0.590868	3.63112	2.68598	1.82877	1.45173	1.82108	0.44453	0.115512	0.631169	1.53668	1.6601	2.90126	3.02257	1.27543	0.890453	0.722448	0.693345	3.04499	1.66245	3.04626	2.75007	0.792858	2.88226	0.235195	0.875021
40	39	8	Week 2		0.662212	1.40202	0.02556	1.04558	0.842415	0.288893	0.798138	0.162725	0.222305	0.263051	0.627092	0.841691	0.240891	0.140025	0.658846	0.170004	0.226446	2.2367	0.67243	1.59994	0.52534	3.23879	2.2787	1.34137	1.31568	1.28143	0.363322	0.118581	0.599987	1.06646	1.44492	1.93742	1.93869	0.984862	0.764244	0.671129	0.547101	1.88286	1.24114	1.81338	1.97033	0.783804	1.96725	0.210593	0.891508
40	48	9	Week 2		1.27369	1.59954	0.026368	1.17878	0.856928	0.257668	0.798645	0.160271	0.226081	0.261787	0.63382	0.84657	0.230792	0.138688	0.64591	0.170718	0.226378	2.75281	0.670168	2.4247	0.512196	3.11927	2.38656	1.44476	1.13985	1.44628	0.434217	0.112729	0.60815	1.34698	1.62158	2.7436	2.75098	1.16812	0.816272	0.716614	0.610247	2.7628	1.6432	2.69659	2.58995	0.793847	2.55171	0.223238	0.855046
40	45	10	Week 2		1.24102	1.6293	0.0254067	1.1381	0.917755	0.26071	0.714824	0.156286	0.219135	0.242431	0.636145	0.744655	0.203548	0.13304	0.545324	0.164798	0.212454	2.62588	0.665625	2.47498	0.49867	3.2545	2.39782	1.25037	1.50714	1.57369	0.382118	0.118063	0.599264	1.05885	1.61662	2.4984	2.45654	1.0872	0.781177	0.710568	0.524618	2.44805	1.34435	2.37018	2.49228	0.802129	2.2955	0.213582	0.911402
40	44	11	Week 2		1.2283	1.61608	0.0258873	1.31422	0.952302	0.260143	0.776896	0.15594	0.220757	0.256429	0.638277	0.822283	0.231854	0.135979	0.617491	0.166875	0.218966	2.75928	0.680762	2.4013	0.549156	3.36234	2.413	1.76947	1.23054	1.49553	0.415394	0.10794	0.586655	1.42821	2.04541	4.45245	4.60044	1.4488	0.959096	0.814102	0.604777	4.45	1.90879	4.61028	4.21395	0.80132	3.66562	0.232859	0.826989
45	51	12	Week 2
45	51	13	Week 2		1.31427	1.92521	0.0262565	1.49091	0.931247	0.295178	0.773713	0.157898	0.216967	0.239421	0.612766	0.802294	0.234363	0.135746	0.554658	0.165996	0.217135	2.35901	0.603026	2.73317	0.617885	3.42263	2.30198	1.59823	1.66281	1.64543	0.398197	0.114804	0.682562	1.7952	1.90681	3.82552	3.90536	1.38367	0.890778	0.78113	0.665033	3.82816	1.92068	4.00462	3.63742	0.79917	3.62533	0.236764	0.877433
45	55	14	Week 2		1.32732	1.72503	0.0266187	1.35733	0.944025	0.25826	0.71516	0.155608	0.209472	0.245233	0.616816	0.757998	0.22089	0.13309	0.570689	0.15992	0.211075	2.49389	0.641861	2.46724	0.594559	3.22591	2.38731	1.63659	1.51336	1.57357	0.452893	0.116291	0.624456	1.3347	1.61962	3.19093	3.62008	1.14697	0.810145	0.716262	0.551704	3.14723	1.39666	3.60477	2.94317	0.793664	2.49341	0.224979	0.884114
45	54	15	Week 2		1.1475	1.62393	0.0266048	1.35321	0.84096	0.283026	0.761603	0.160166	0.222355	0.241634	0.629551	0.799613	0.226679	0.138148	0.544646	0.168138	0.219452	2.19109	0.602416	2.09772	0.585073	2.52478	2.07672	1.43297	1.56785	1.46667	0.445974	0.111471	0.594146	1.47513	1.7516	3.63191	3.62145	1.29079	0.868047	0.74308	0.599345	3.55194	1.68879	3.50294	3.13719	0.793761	3.0478	0.22809	0.844205
45	49	16	Week 2		1.28276	1.62668	0.0255251	1.32409	1.02229	0.282634	0.681345	0.152856	0.211526	0.244221	0.63781	0.724768	0.245809	0.131171	0.541001	0.159181	0.208463	1.79268	0.517956	1.93399	0.582713	2.55611	2.23913	1.27489	1.6608	1.5674	0.3938	0.114568	0.584246	1.20074	1.59797	3.04614	3.49582	1.07015	0.801696	0.711346	0.567715	3.0437	1.2434	3.41091	2.799	0.765397	2.07139	0.222605	0.838503
45	50	17	Week 2		1.2149	1.59116	0.0256435	1.27532	1.07079	0.266552	0.886404	0.168107	0.239682	0.282014	0.660451	0.93082	0.241533	0.144624	0.706097	0.182265	0.241927	2.24811	0.648712	2.05794	0.584484	3.39662	1.54831	1.49218	1.2194	1.6273	0.333593	0.119816	0.642484	1.27796	1.45456	2.62048	3.07116	1.01932	0.757219	0.6737	0.610983	2.5584	1.125	2.90091	2.35187	0.654832	2.19973	0.239174	0.774495
50	63	18	Week 2		0.953641	1.68851	0.0256784	1.68372	0.894258	0.332145	0.909302	0.17641	0.245473	0.319577	0.711271	0.951848	0.301725	0.152321	0.871792	0.187764	0.248923	1.85618	0.715699	1.63002	0.700588	4.79313	1.69162	1.7769	1.48647	1.45639	0.43484
50	51	19	Week 2		1.3801	1.94807	0.0262147	1.5223	0.947978	0.30024	0.762798	0.156894	0.219876	0.248502	0.620628	0.812178	0.228968	0.134609	0.568383	0.167045	0.218482	2.42429	0.593895	2.54673	0.630775	3.46928	2.29153	1.69163	1.67396	1.79052	0.438657	0.116887	0.662849	1.57495	1.64138	3.03148	2.87777	1.21514	0.858071	0.718612	0.692282	3.08461	1.76509	2.81848	2.65171	0.790884	2.67325	0.231168	0.893552
50	52	20	Week 2		1.30476	1.66764	0.0268277	1.30953	0.905267	0.268604	0.753686	0.158815	0.220166	0.246916	0.623959	0.795023	0.222701	0.135963	0.589734	0.167954	0.219431	2.4645	0.649992	2.36888	0.554545	2.74877	2.31898	1.61002	1.34966	1.46983	0.446216	0.116526	0.616604	1.36482	1.63465	2.8931	3.13447	1.14493	0.80411	0.718295	0.601946	3.00851	1.43768	3.231	2.81884	0.779357	2.35409	0.228511	0.869621
50	62	21	Week 2		0.992923	1.57526	0.0262913	1.43144	0.892442	0.297803	0.828382	0.161831	0.224939	0.281504	0.654401	0.866117	0.268993	0.139659	0.665231	0.172064	0.231086	1.83305	0.615897	1.74412	0.623673	2.98815	1.85244	1.54095	1.35034	1.4506	0.414258	0.113732	0.637133	1.41856	1.67881	3.10225	3.22961	1.18424	0.842741	0.727861	0.570914	3.1593	1.445	3.31647	2.88596	0.772075	2.16409	0.225074	0.841066
50	59	22	Week 2		1.19266	1.54448	0.025762	1.31961	0.82714	0.27946	0.837163	0.158367	0.219891	0.286065	0.644615	0.885494	0.235722	0.136674	0.674906	0.169136	0.229544	1.97318	0.670838	1.83731	0.597387	2.7236	1.8954	1.62833	1.27122	1.40166	0.389082	0.106786	0.58376	1.5454	2.09005	3.89467	3.76987	1.60506	0.945205	0.829223	0.695921	3.99075	2.02275	3.70978	3.68214	0.79378	3.37017	0.233034	0.815935
50	54	23	Week 2		1.00711	1.60866	0.0264098	1.29284	0.816325	0.260604	0.813205	0.154676	0.219796	0.264187	0.639868	0.856868	0.228944	0.134129	0.521217	0.165203	0.220807	1.93486	0.570038	2.08481	0.577328	2.18616	1.62709	1.60391	1.23334	1.47837	0.427269	0.118622	0.582465	1.01163	1.4737	2.09731	2.10992	1.04545	0.786975	0.679151	0.503647	2.03788	1.19923	1.95722	2.07919	0.756936	1.9772	0.216224	0.871707
50	58	24	Week 2		1.43714	1.87979	0.0264655	1.43615	0.985896	0.260291	0.539685	0.159743	0.22293	0.239521	0.506156	0.582153	0.21487	0.137801	0.632683	0.171022	0.222544	1.9607	0.507999	2.44645	0.628598	2.63558	1.82728	1.58896	1.50399	1.80603	0.423418	0.111469	0.641421	1.37696	2.51918	3.62961	3.74823	1.48239	1.13724	0.903914	0.574853	3.58952	1.91539	3.82361	3.48489	0.773007	3.4401	0.264519	0.804419
50	60	25	Week 2		1.52521	2.50096	0.0270088	1.62056	1.021	0.279644	0.572199	0.15061	0.211463	0.2338	0.479434	0.632465	0.211424	0.131862	0.674071	0.164381	0.21736	2.10116	0.472476	3.02799	0.672291	3.34999	2.07081	1.82846	1.69761	2.19253	0.477401	0.118343	0.668867	1.27021	1.86327	3.28963	3.45944	1.38016	0.988192	0.77161	0.608329	3.29121	1.83446	3.26515	2.86147	0.774871	2.78883	0.256585	0.878433
50	61	26	Week 2		1.45181	2.19462	0.0254346	1.48199	1.126	0.234991	0.625328	0.155994	0.219815	0.247204	0.489696	0.676829	0.21611	0.136106	0.650051	0.172608	0.225995	2.73648	0.503864	2.5681	0.600654	3.06947	1.82565	1.72573	1.56316	1.9573	0.367606	0.113168	0.648058	1.61571	2.25365	3.70106	3.55087	1.38454	1.02951	0.842657	0.636518	3.70723	2.02771	3.54681	3.31166	0.797629	4.23184	0.246088	0.854788
60	70	27	Week 2		1.47155	2.26702	0.0259082	1.41703	1.09928	0.272193	0.720515	0.159481	0.231618	0.265093	0.50167	0.761675	0.245245	0.138728	0.644236	0.177638	0.233234	1.9962	0.441193	2.86665	0.600216	2.93896	2.01208	1.41446	1.62633	2.12035	0.406174	0.116924	0.768735	1.24056	1.66695	2.72213	2.80685	1.19616	0.920078	0.724619	0.63892	2.76908	1.50106	2.76256	2.43528	0.782866	2.97954	0.251719	0.8734
60	67	28	Week 2		1.43635	2.11603	0.026556	1.45303	1.09756	0.299991	0.852941	0.166369	0.23652	0.300509	0.538228	0.910958	0.242683	0.143652	0.662716	0.180424	0.249288	2.07626	0.515211	2.68256	0.62684	2.97668	1.93127	1.64834	1.52604	1.96253	0.427097	0.115777	0.55532	1.26437	1.50396	2.07808	1.98914	1.02842	0.825627	0.682703	0.660082	2.09922	1.71342	2.15338	2.07772	0.780693	2.03057	0.226788	0.881778
60	64	29	Week 2		1.42459	1.96212	0.0259779	1.46575	1.2121	0.273773	0.741781	0.165893	0.234471	0.283527	0.547511	0.792177	0.230211	0.143362	0.688483	0.180687	0.239722	2.08724	0.549273	2.47686	0.657092	3.419	1.70457	1.51089	1.6309	1.81123	0.415728	0.115174		1.31417	1.57574	2.28355	2.02342	1.01741	0.864861	0.697149	0.522858	2.26784	1.65906	2.01397	2.06541	0.722773	2.19017	0.287643	0.819191
70	70	30	Week 2		1.35587	1.95541	0.0260336	1.25507	0.990699	0.24402	0.707514	0.159988	0.226154	0.264273	0.51969	0.749827	0.217745	0.138873	0.610861	0.174201	0.231815	1.87014	0.475291	2.38417	0.554767	2.36177	1.87607	1.52834	1.46036	1.76134	0.364662
70	82	31	Week 2		1.4925	2.21091	0.0268068	1.52221	1.05433	0.260765	0.708929	0.1609	0.22496	0.257953	0.498598	0.753426	0.230881	0.140134	0.631521	0.174124	0.232074	1.83301	0.371883	2.68098	0.647406	2.41141	2.02335	1.78029	1.54119	1.95902	0.460204
70	71	32	Week 2		1.5164	2.30573	0.0262844	1.55402	1.11744	0.257343	0.741428	0.159788	0.228226	0.253561	0.496453	0.77727	0.231558	0.139223	0.611619	0.178086	0.235102	1.90983	0.399301	2.8318	0.665072	2.72047	1.86833	1.7141	1.63651	2.09286	0.459614	0.119128	0.610499	0.984192	1.54347	1.75803	1.61528	0.968339	0.854689	0.68903	0.580423	2.14927	1.49257	2.50093	2.21126
0	0	1	Week 3		1.451	2.21931	0.0271202	1.60266	1.07194	0.248176	0.866309	0.159366	0.22625	0.274014	0.655976	0.919641	0.225414	0.138554	0.696489	0.175673	0.236481	2.93321	0.641817	3.08809	0.636196	4.41902	2.96435	1.86323	1.76452	1.95241	0.474942	0.117414	0.729563	1.72822	1.80105	3.25929	3.31846	1.37529	0.883117	0.746868	0.699485	3.30805	1.86915	3.36695	3.07863	0.794039	3.08488	0.238739	0.893236
0	0	2	Week 3		1.37799	2.1404	0.0262356	1.52709	0.890723	0.287274	0.840046	0.15827	0.226275	0.271593	0.630561	0.875326	0.231303	0.136737	0.622188	0.170033	0.226729	3.02377	0.621753	3.58907	0.619042	4.27261	3.23652	1.88461	1.62756	1.94097	0.439974	0.11479	0.664206	1.75937	2.01636	4.41652	4.61279	1.40336	0.968641	0.796642	0.650233	4.36539	1.91228	4.5749	4.06531	0.790718	3.12653	0.24664	0.877063
0	0	3	Week 3		1.49752	2.25236	0.0259918	1.54094	1.11899	0.254883	0.699317	0.163563	0.228987	0.252912	0.501859	0.740562	0.234097	0.142372	0.664463	0.176015	0.233594	2.73754	0.521873	3.55477	0.639728	4.03441	2.54828	1.85176	1.67663	2.17415	0.44381	0.116057	0.595348	1.39927	2.49554	4.03881	4.24706	1.44285	1.18331	0.883788	0.699528	4.2243	2.03228	4.0562	3.8729	0.794269	3.67307	0.251722	0.884044
0	0	4	Week 3		1.50256	2.40541	0.0268486	1.42402	1.08115	0.275054	0.74657	0.157662	0.229957	0.266848	0.542791	0.808039	0.254863	0.138393	0.687796	0.176373	0.237993	2.57906	0.528508	3.80586	0.582475	3.47343	4.7392	1.79097	1.69006	2.11661	0.470378	0.115393	0.666914	1.92646	2.23986	3.81861	3.92277	1.37891	1.0781	0.822424	0.745923	3.8605	1.90879	3.9368	3.43816	0.794155	3.57941	0.250059	0.872611
0	0	5	Week 3		1.55245	2.86931	0.0264515	1.60582	1.22111	0.273323	0.676497	0.165139	0.231366	0.234881	0.478433	0.724236	0.211535	0.142394	0.693287	0.175823	0.233236	2.42258	0.442941	3.99936	0.654189	3.87562	2.47461	1.8111	1.73255	2.53893	0.474438	0.11827	0.62589	1.5395	2.31394	3.79688	4.00931	1.41396	1.05086	0.85195	0.695829	3.8451	1.78987	3.89422	3.58095	0.796565	4.10151	0.255777	0.900125
40	46	6	Week 3		1.19616	1.61403	0.0266257	1.39013	0.91582	0.285972	0.81425	0.158285	0.217424	0.270101	0.631098	0.850671	0.254096	0.137279	0.610178	0.166583	0.222485	2.05081	0.631364	1.9639	0.602065	2.75908	1.8093	1.64825	1.37133	1.44988	0.440152	0.113301	0.594457	1.36614	1.8444	3.31729	3.28839	1.31006	0.85886	0.754352	0.647876	3.34258	1.80102	3.39265	3.11123	0.791568	2.45298	0.224458	0.862236
40	49	7	Week 3		1.34111	1.72728	0.0259291	1.35367	0.876902	0.271187	0.788612	0.158544	0.229672	0.241903	0.629908	0.819837	0.225532	0.136958	0.540813	0.172131	0.222574	2.45147	0.61415	2.5525	0.570363	2.87276	2.69985	1.61171	1.55039	1.5712	0.428062	0.119434	0.655833	1.04462	1.45461	2.33651	2.66729	1.0183	0.758215	0.673917	0.526741	2.25592	1.09786	2.49241	2.2043	0.794567	2.12797	0.214116	0.908659
40	39	8	Week 3		0.962754	1.48864	0.0259918	1.19104	0.885969	0.255655	0.811952	0.163889	0.228996	0.255621	0.615161	0.854279	0.232463	0.140752	0.628843	0.174087	0.229307	1.95045	0.615818	1.91243	0.5412	2.4068	1.94977	1.40907	1.21503	1.40139	0.387851	0.115458	0.623018	1.26046	1.5297	2.52411	2.4446	1.05229	0.787045	0.689528	0.587828	2.49271	1.45662	2.35857	2.27635	0.772112	2.12271	0.218826	0.862521
40	48	9	Week 3		1.33524	1.76378	0.0260197	1.4328	0.898176	0.256267	0.806716	0.152047	0.211959	0.271344	0.628507	0.85436	0.237745	0.13297	0.628537	0.162898	0.218052	2.87802	0.663766	2.65942	0.578924	3.61605	2.39491	1.67223	1.68193	1.61109	0.437673	0.113011	0.605355	1.39752	2.06476	4.42572	4.47323	1.41696	0.89987	0.808842	0.576306	4.3577	2.05744	4.31361	4.03749	0.80073	3.88541	0.237552	0.872814
40	45	10	Week 3		1.33398	1.93203	0.025142	1.391	0.932188	0.300956	0.737703	0.158737	0.218981	0.243442	0.63432	0.766736	0.224487	0.134806	0.602972	0.164565	0.214021	2.60752	0.61533	2.78932	0.574412	4.06644	2.36503	1.86679	1.17856	1.97608	0.376282	0.113994	0.611444	1.37725	2.0217	3.72661	3.89577	1.3173	0.87144	0.782956	0.593495	3.70057	1.80796	4.0947	3.52705	0.800968	3.91947	0.234997	0.869337
40	44	11	Week 3		1.33312	1.75981	0.0262426	1.47472	0.922136	0.261961	0.786491	0.155165	0.224	0.256752	0.640441	0.831527	0.22805	0.135204	0.60989	0.169411	0.222817	2.75421	0.686688	2.43068	0.601516	3.71611	2.46828	1.81567	1.48159	1.55053	0.439537	0.113045	0.627936	1.45894	1.93668	3.99608	4.15305	1.36994	0.919317	0.78047	0.631966	3.94584	1.80969	4.12487	3.68611	0.79454	3.34695	0.232173	0.856903
45	51	12	Week 3
45	51	13	Week 3		1.25264	1.87425	0.0266605	1.35216	1.05217	0.244182	0.772712	0.157203	0.221374	0.24461	0.630152	0.805229	0.216284	0.135565	0.60956	0.168675	0.220443	2.73462	0.662371	2.67262	0.557128	3.45503	2.60185	1.47653	1.60281	1.64616	0.415022	0.112644	0.62063	1.74005	1.94089	3.64008	3.60751	1.3491	0.894291	0.792967	0.634711	3.78088	1.925	3.88008	3.55548	0.797053	3.62395	0.234875	0.857751
45	55	14	Week 3		1.41912	1.94517	0.0267023	1.44853	0.943506	0.285117	0.741289	0.154012	0.216128	0.240513	0.605015	0.786591	0.23084	0.133234	0.571418	0.164802	0.214275	2.62044	0.628466	2.88606	0.603044	3.39442	2.73542	1.81019	1.46808	1.73833	0.45069	0.114518	0.629274	1.59441	2.07683	4.32884	4.2549	1.36863	0.883161	0.805126	0.611163	4.35337	2.07465	4.3135	3.99162	0.798945	3.92939	0.239832	0.876497
45	54	15	Week 3		1.40443	2.39405	0.0272665	1.63038	1.00971	0.29393	0.747709	0.153674	0.214378	0.234778	0.620275	0.792125	0.222437	0.133612	0.577486	0.163401	0.213829	2.36695	0.571427	2.96615	0.664843	3.90481	2.39755	1.85503	1.75073	2.08793	0.484739	0.11873	0.729231	1.59409	1.82508	4.58476	5.2781	1.29605	0.855924	0.737472	0.636691	4.48705	1.62933	4.9791	3.90177	0.79408	3.03975	0.237528	0.902966
45	49	16	Week 3		1.30053	1.77892	0.0252883	1.24565	0.82646	0.291817	0.746275	0.1527	0.213185	0.242016	0.608675	0.768626	0.242361	0.131097	0.494265	0.158829	0.207345	2.40535	0.579237	2.74272	0.532434	3.03195	2.60669	1.16443	1.66778	1.50051	0.376317	0.114163	0.651786	1.55369	1.62544	2.91377	3.03113	1.1536	0.816849	0.710718	0.596344	2.87495	1.50106	2.9945	2.65018	0.748214	2.3619	0.237285	0.810153
45	50	17	Week 3		1.22959	1.58211	0.0259013	1.2299	1.01618	0.254083	0.828807	0.158702	0.226616	0.272933	0.634499	0.871902	0.229633	0.137521	0.646848	0.173798	0.23042	2.30169	0.62042	2.07445	0.547531	3.1337	1.84905	1.23424	1.43814	1.57557	0.350379	0.111908	0.654536	1.63931	1.54303	3.05404	3.32993	1.19866	0.82172	0.695793	0.666495	3.09247	1.46284	3.38032	2.68938	0.77459	2.30731	0.228067	0.825194
50	63	18	Week 3
50	51	19	Week 3		1.26199	1.66987	0.025957	1.39002	1.02321	0.266116	0.778673	0.154826	0.215953	0.25308	0.619128	0.825206	0.213989	0.133312	0.617553	0.167387	0.220123	2.08736	0.623032	2.10876	0.600019	2.85027	2.19135	1.46622	1.59524	1.61964	0.394846	0.11556	0.640026	1.53699	1.61861	2.84033	2.86707	1.19844	0.842451	0.712767	0.659785	2.9132	1.77694	2.81888	2.55973	0.769284	2.51852	0.231268	0.85106
50	52	20	Week 3		1.35577	1.80476	0.0268834	1.48342	0.91049	0.298048	0.716359	0.157915	0.223728	0.253042	0.629577	0.744045	0.235055	0.134503	0.604413	0.166981	0.214937	2.75129	0.684551	2.58926	0.611304	3.84085	2.736	1.73611	1.63187	1.60536	0.459702	0.112432	0.607997	1.41361	1.99859	3.79176	3.73627	1.41367	0.896438	0.817213	0.639936	3.77886	2.06618	3.73017	3.5605	0.795503	3.55536	0.240113	0.856256
50	62	21	Week 3		1.2824	1.67838	0.0264446	1.39686	0.838071	0.255874	0.758754	0.147454	0.208623	0.24002	0.607928	0.792213	0.211964	0.128664	0.510736	0.160954	0.209857	1.78971	0.539228	1.94096	0.613224	2.11763	1.75288	1.60105	1.43342	1.48579	0.435205	0.115685	0.598981	1.25927	1.70743	3.01796	3.1171	1.19247	0.837301	0.732604	0.547002	2.96694	1.5489	3.0494	2.84806	0.796442	2.43706	0.219763	0.882798
50	59	22	Week 3		1.31972	1.69888	0.026354	1.24902	0.836326	0.265551	0.717836	0.147251	0.196165	0.261289	0.620948	0.748081	0.222342	0.126226	0.623286	0.151054	0.197631	2.53818	0.633903	2.69791	0.532465	2.87451	2.52971	1.31028	1.51382	1.53311	0.446528	0.116612	0.580434	1.15027	1.87347	3.10702	3.08521	1.25032	0.840219	0.770223	0.526229	3.11635	1.56554	3.01448	3.02488	0.800161	2.57018	0.219001	0.895984
50	54	23	Week 3		0.969157	1.42643	0.0259988	0.961446	0.785058	0.247091	0.77315	0.153883	0.219787	0.248592	0.635706	0.810822	0.220265	0.132723	0.516098	0.165134	0.216117	1.87409	0.603075	1.843	0.469981	2.08981	1.62701	1.18222	0.962442	1.31593	0.39683	0.116625	0.586865	1.17335	1.45882	2.10895	2.14927	1.03333	0.770306	0.676503	0.522056	2.02014	1.25473	1.99535	2.07555	0.760165	2.10353	0.212678	0.850076
50	58	24	Week 3		1.26899	1.69406	0.0254416	1.24036	0.911748	0.246149	0.600777	0.15832	0.226587	0.248835	0.512671	0.652369	0.234275	0.137844	0.574972	0.173767	0.227354	1.87279	0.535083	2.14414	0.554878	2.16292	1.65391	1.54913	1.15499	1.54936	0.377699	0.114565	0.651429	1.63198	1.84665	2.85374	2.8737	1.27569	0.925108	0.763129	0.647668	2.8064	1.767	2.79369	2.63783	0.709965	2.89692	0.242087	0.780242
50	60	25	Week 3		1.38682	1.88674	0.0256018	1.45561	0.991731	0.237751	0.658852	0.156553	0.224193	0.245583	0.488194	0.708011	0.219591	0.136546	0.662061	0.173272	0.229132	1.97341	0.496014	2.53962	0.617638	2.53638	1.75765	1.69473	1.42049	1.80068	0.388074	0.113215	0.709739	2.08361	1.72786	3.00267	3.07914	1.28378	1.08355	0.762845	0.80669	2.98467	1.73041	2.71936	2.52884
50	61	26	Week 3		1.48998	2.45368	0.0256993	1.57643	1.1925	0.260426	0.747632	0.161447	0.231183	0.263044	0.499773	0.802984	0.243017	0.139774	0.707951	0.178377	0.237384	2.08734	0.471442	2.99379	0.655018	3.37149	1.84474	1.82006	1.56758	2.16697	0.413127	0.116541	0.682081	1.68999	2.14273	3.39803	3.49002	1.35388	1.00577	0.811693	0.681392	3.37622	1.92627	3.4463	3.11772	0.801288	4.998	0.243805	0.890633
60	70	27	Week 3		1.4145	1.80256	0.0256366	1.43659	0.993724	0.259323	0.693686	0.161916	0.231737	0.244861	0.522321	0.732463	0.2312	0.141033	0.618593	0.177505	0.233725	1.87556	0.531194	2.19127	0.628374	2.52336	1.64142	1.61055	1.50577	1.78121	0.383824	0.116421	0.618386	1.35141	1.65193	2.59593	2.63883	1.16626	0.944439	0.720075	0.669897	2.62959	1.54153	2.66708	2.35887	0.772476	2.58276	0.240036	0.860038
60	67	28	Week 3		1.46816	2.31932	0.0267441	1.63845	1.1518	0.244702	0.853781	0.166515	0.236169	0.291311	0.519193	0.91799	0.234284	0.144663	0.719365	0.182611	0.25142	2.05272	0.494207	2.71445	0.678841	3.36043	1.85186	1.84656	1.68309	2.09419	0.475281	0.120175		1.69858	1.47433	2.18213	2.14267	0.944973	0.761449	0.675497	0.636264	2.10435	1.61149	2.00464	2.02593	0.759511	2.52435	0.266992	0.879613
60	64	29	Week 3		1.40694	1.99722	0.025358	1.47946	1.12347	0.260636	0.667571	0.160166	0.22397	0.240031	0.486383	0.699571	0.220325	0.138956	0.653159	0.175553	0.230102	2.02791	0.453175	2.92371	0.624376	2.69568	2.07091	1.74872	1.49067	1.95934	0.433112	0.114693	0.571676	1.90269	1.63567	2.22823	2.04084	1.21368	0.880118	0.707483	0.612332	2.14927	1.84933	1.87951	2.02964
70	70	30	Week 3		1.34657	1.87835	0.025748	1.40714	0.880661	0.288578	0.7075	0.161435	0.233043	0.257397	0.538286	0.739374	0.225608	0.139269	0.576619	0.177222	0.232431	1.87095	0.490322	2.318	0.610274	2.28143	2.07304	1.48976	1.61905	1.69547	0.430552	0.120236		1.74961	1.56652	1.78569	1.46943	0.968339	0.778402	0.69272	0.580423	1.69114	1.73041	1.22341	1.76465
70	82	31	Week 3		1.43795	2.0735	0.0252953	1.36762	1.02339	0.27766	0.704881	0.161844	0.229772	0.263223	0.492144	0.748727	0.25031	0.140064	0.626031	0.175157	0.232688	1.97299	0.449062	2.71721	0.584663	2.6149	2.03845	1.4507	1.51005	1.97805	0.366424	0.120236	0.802092	1.44344	1.68176	3.47287	3.52927	0.968339	0.854689	0.707483	0.580423	3.30805	1.25473	3.30942	2.40709
70	71	32	Week 3		1.42628	2.12746	0.0265491	1.51456	1.01266	0.264532	0.69078	0.162596	0.233192	0.24461	0.498598	0.731696	0.228569	0.141201	0.623286	0.177486	0.233722	1.90231	0.388121	2.78166	0.638683	2.46345	2.07032	1.71349	1.64311	1.88627	0.453006	0.117464	0.6104	1.35597	1.78548	2.65694	2.93851	1.28378	0.956406	0.76469	0.6488	2.82298	1.78987	2.75502	2.58306	0.727408	2.54421	0.309765	0.825355
0	0	1	Week 4		1.25888	1.61786	0.0260267	1.18393	0.931863	0.250896	0.835784	0.155141	0.224288	0.276055	0.6413	0.888234	0.222757	0.134899	0.635255	0.172291	0.229681	2.94459	0.698912	2.44371	0.487975	3.34664	3.13483	1.3416	1.4855	1.49348	0.397871	0.109192	0.609779	1.77369	2.0524	4.25174	4.26746	1.47024	0.948816	0.806775	0.697939	4.24802	2.1823	4.13387	3.92344	0.797198	2.98066	0.229548	0.830538
0	0	2	Week 4		1.46063	2.14266	0.026758	1.54826	0.882598	0.300935	0.838854	0.156833	0.228733	0.272339	0.640092	0.881218	0.244043	0.135076	0.662061	0.170952	0.22704	3.14354	0.654633	3.35508	0.608626	4.09576	3.30648	1.82516	1.73053	1.87206	0.446275	0.116346	0.671038	1.67959	1.8598	4.03527	4.41211	1.34998	0.903322	0.764463	0.614765	3.99374	1.75023	4.26188	3.68526	0.795619	3.16549	0.236111	0.88362
0	0	3	Week 4		1.49164	2.188	0.026361	1.50598	1.04556	0.241409	0.794126	0.169874	0.238896	0.278338	0.519479	0.849808	0.230575	0.147266	0.693287	0.182425	0.24542	2.31628	0.523332	3.25777	0.624752	3.15166	2.61797	1.82091	1.65167	1.95629	0.435442	0.11744	0.603251	1.69399	1.797	2.77403	2.72232	1.09451	0.927586	0.735287	0.762622	2.8122	1.57185	2.71548	2.41948	0.789871	3.15316	0.247008	0.886396
0	0	4	Week 4		1.44635	2.04353	0.0266675	1.40896	0.964846	0.259086	0.720712	0.161471	0.229265	0.254683	0.544684	0.76614	0.230689	0.140672	0.62264	0.177317	0.235153	2.60018	0.602247	3.17885	0.580932	3.33178	2.80356	1.7486	1.42794	1.83388	0.42851	0.112646	0.653494	1.97125	2.07523	3.43534	3.61119	1.31883	1.01635	0.794744	0.725719	3.44087	1.90879	3.55267	3.18462	0.791869	3.39844	0.251639	0.85378
0	0	5	Week 4		1.43085	2.24882	0.0247659	1.51483	0.992629	0.28257	0.73884	0.161656	0.235281	0.250837	0.516276	0.768955	0.233659	0.140005	0.64909	0.18149	0.23872	5.97127	0.568741	3.4211	0.502861	4.47389	2.36962	1.81446	1.68408	2.13333	0.362287	0.116488	0.596857	1.32872	2.72222	4.19003	4.38091	1.5166	1.11261	0.956082	0.716243	4.29553	1.93427	4.10959	4.09132	0.796819	4.10514	0.254819	0.885977
40	46	6	Week 4		0.71379	1.40027	0.0246057	1.09511	1.00001	0.268149	0.815523	0.154724	0.219213	0.258073	0.624002	0.855042	0.256723	0.134885	0.569941	0.168151	0.222876	2.19445	0.655275	2.02734	0.500308	2.61169	1.74731	1.67866	0.650635	1.47426	0.195702	0.0903901	0.597859	1.73503	1.98427	3.76606	3.80965	1.29079	0.885777	0.782406	0.707129	3.76187	1.84933	3.89878	3.52686	0.772647	2.2998	0.229297	0.719701
40	49	7	Week 4		1.42918	1.9798	0.0266675	1.44301	0.957086	0.260811	0.831494	0.156339	0.225438	0.258054	0.620018	0.873678	0.224165	0.136044	0.547421	0.171096	0.226411	2.51989	0.61802	2.78121	0.60419	3.30782	2.65664	1.82072	1.43386	1.73921	0.448763	0.117116	0.604586	1.24056	1.58869	2.60481	2.7387	1.17998	0.811687	0.704845	0.603847	2.60843	1.67095	2.68428	2.5314	0.790647	2.59145	0.227515	0.890979
40	39	8	Week 4		0.624323	1.41607	0.0261799	0.949492	0.803359	0.269598	0.772948	0.157663	0.218408	0.250058	0.607366	0.815212	0.21767	0.135204	0.552242	0.165369	0.218344	1.85274	0.621216	1.75497	0.483498	2.15377	2.79773	1.25185	1.12208	1.30717	0.417233	0.116653	0.626224	1.0998	1.44723	2.19816	2.2641	0.98434	0.760423	0.672222	0.525778	2.14634	1.26248	2.12303	2.09785	0.761291	1.959	0.21194	0.852327
40	48	9	Week 4		1.3085	1.7242	0.0263889	1.26426	0.84506	0.253331	0.788033	0.155434	0.216937	0.255637	0.628235	0.83363	0.205102	0.134081	0.568383	0.163926	0.21664	2.55261	0.645459	2.57312	0.55163	3.1128	2.52101	1.5863	1.5022	1.56854	0.435477	0.108979	0.583618	1.51378	1.93153	3.62653	3.77086	1.39477	0.871331	0.781203	0.674146	3.7557	1.97485	3.95644	3.54486	0.799995	4.0424	0.239888	0.839477
40	45	10	Week 4		1.17838	1.62288	0.0260058	1.29935	0.907372	0.243549	0.724825	0.148938	0.202912	0.251588	0.638634	0.763679	0.200233	0.128718	0.584286	0.158429	0.205709	3.13181	0.680739	2.31209	0.562902	3.35488	2.40151	1.42493	1.48903	1.51536	0.417297	0.111029	0.603518	1.53816	2.39493	4.89069	4.66615	1.5535	0.902407	0.892352	0.641156	4.8617	2.09234	4.77331	4.63804	0.802643	4.17835	0.232516	0.849983
40	44	11	Week 4		1.39395	1.88154	0.0264724	1.41001	0.877254	0.254396	0.758733	0.1482	0.208925	0.257453	0.618212	0.806256	0.229498	0.130389	0.556854	0.159878	0.210556	2.80947	0.659734	2.80949	0.582017	3.4722	2.82005	1.74421	1.48151	1.67676	0.454653	0.113677	0.627526	1.59162	2.11313	4.29034	4.55149	1.50186	0.928578	0.820059	0.627556	4.37851	1.98146	4.76442	4.25267	0.800363	4.09247	0.240674	0.868861
45	51	12	Week 4
45	51	13	Week 4		1.33271	1.68221	0.0264794	1.19741	0.8285	0.261764	0.789053	0.155834	0.21367	0.253455	0.626363	0.811546	0.241057	0.134526	0.594587	0.164506	0.217121	2.65138	0.645045	2.71182	0.522883	3.0621	2.85734	1.36	1.48771	1.53494	0.427382	0.113236	0.586123	1.8225	1.76724	3.20799	3.20464	1.3013	0.87813	0.751793	0.753978	3.31635	1.78987	3.25223	3.01359	0.7955	3.06803	0.228259	0.86546
45	55	14	Week 4		1.3235	1.79686	0.0262426	1.44102	0.888364	0.248116	0.751259	0.153412	0.212618	0.25868	0.620731	0.791237	0.222451	0.13372	0.6349	0.163683	0.2134	2.49898	0.64892	2.43362	0.603831	3.36288	2.7402	1.63593	1.65731	1.56137	0.43808	0.113153	0.597622	1.33478	2.43056	4.80313	4.78326	1.43566	0.909936	0.871483	0.570774	4.75429	1.97391	4.99276	4.56899	0.802007	4.11792	0.235657	0.86748
45	54	15	Week 4		1.31218	1.8048	0.0263471	1.40809	0.938776	0.275265	0.699886	0.14877	0.199218	0.238448	0.612574	0.733772	0.219948	0.129167	0.505932	0.154403	0.20386	2.3301	0.612963	2.46343	0.59301	3.03759	2.24678	1.57286	1.55257	1.63644	0.451195	0.115949	0.61063	1.43596	1.90241	4.36459	4.55608	1.38051	0.889414	0.766658	0.621834	4.34396	1.74943	4.24622	3.8614	0.782988	2.60996	0.2298	0.870985
45	49	16	Week 4		1.33501	1.77914	0.0256366	1.47935	0.987434	0.246015	0.821303	0.157318	0.221277	0.273648	0.637665	0.861242	0.22118	0.136175	0.621597	0.168963	0.223761	2.97754	0.63829	2.46642	0.598464	3.76573	2.84512	1.74072	1.71496	1.64468	0.421782	0.118714	0.670822	1.30964	1.5911	2.71423	2.72959	1.15485	0.807649	0.706869	0.564673	2.71134	1.54778	2.72618	2.5436	0.791685	2.4444	0.22586	0.905282
45	50	17	Week 4		1.33949	1.7706	0.026974	1.43805	0.83358	0.2433	0.819422	0.155464	0.221399	0.260465	0.627539	0.86606	0.223208	0.134554	0.585464	0.17055	0.225759	2.28221	0.606967	2.34016	0.613407	2.81671	2.4233	1.65762	1.56707	1.57534	0.464975	0.114008	0.618636	1.72106	1.74447	3.62565	3.24813	1.39393	0.88468	0.756591	0.648008	3.66993	1.82668	3.43132	3.19247	0.786585	3.164	0.235324	0.858772
50	63	18	Week 4
50	51	19	Week 4		0.983951	1.51741	0.02556	1.24102	0.957924	0.277882	0.758693	0.156063	0.217325	0.251467	0.618647	0.811185	0.224381	0.135203	0.55054	0.16745	0.21909	1.95935	0.602214	1.90249	0.586292	2.63855	2.0529	1.38539	1.56594	1.46166	0.39074	0.114356	0.586271	1.32021	1.49951	2.38475	2.39701	1.07588	0.79648	0.686046	0.600597	2.36731	1.59527	2.34284	2.23503	0.788926	2.20274	0.219185	0.861885
50	52	20	Week 4		1.25686	1.60406	0.0260893	1.2108	0.840317	0.244308	0.736694	0.155748	0.215798	0.24461	0.62197	0.775256	0.218059	0.133006	0.556854	0.164075	0.214245	2.81072	0.696121	2.43461	0.555643	3.17385	2.90324	1.51238	1.43731	1.46541	0.437689	0.113668	0.583928	1.33674	1.68696	3.11777	3.30015	1.22273	0.821877	0.730239	0.565771	3.17853	1.6767	3.29172	2.92049	0.797998	2.78686	0.222938	0.869476
50	62	21	Week 4		1.27532	1.66533	0.0261799	1.4545	0.961656	0.267594	0.72899	0.142305	0.195907	0.246406	0.615637	0.765532	0.223653	0.124633	0.518126	0.155814	0.202965	2.7518	0.536915	1.98654	0.599851	2.42349	1.8064	1.74942	1.50632	1.54922	0.426911	0.117795	0.646318	1.22191	1.64102	3.04039	3.33227	1.16376	0.818293	0.716088	0.534641	3.04184	1.29437	3.22488	2.83346	0.790642	2.36808	0.222435	0.892852
50	59	22	Week 4		1.22489	1.6458	0.0267511	1.28241	0.85918	0.242506	0.790036	0.153242	0.211215	0.259343	0.63501	0.824825	0.19786	0.130981	0.597207	0.163105	0.21598	2.66181	0.677564	2.3769	0.553631	3.10393	2.72214	1.54739	1.45897	1.44628	0.4582	0.113352	0.567557	1.28727	1.85341	3.61808	4.22868	1.38892	0.865016	0.768305	0.625167	3.73165	1.00946	4.21182	3.5786	0.800038	2.76813	0.223772	0.870204
50	54	23	Week 4		1.3597	1.77216	0.0272108	1.52423	1.04071	0.27696	0.85965	0.163404	0.226434	0.275095	0.664328	0.907353	0.244543	0.140762	0.603613	0.171977	0.232313	2.19455	0.614637	2.03832	0.640282	3.26036	2.0416	1.79138	1.55009	1.53581	0.457334	0.11594	0.612486	1.41486	1.65512	3.05338	3.08128	1.29838	0.847969	0.725394	0.622561	3.10033	1.84933	3.12789	2.86988	0.784904	2.50265	0.231392	0.87105
50	58	24	Week 4		1.37298	1.85602	0.0259361	1.28906	0.969408	0.24623	0.506745	0.156708	0.218649	0.241389	0.4949	0.568161	0.222102	0.136254	0.598201	0.168915	0.221384	1.81927	0.45232	2.30798	0.570979	2.15782	1.63135	1.60827	1.16997	1.65953	0.395916	0.109939	0.574683	1.50846	2.05263	3.19628	3.25278	1.36343	1.00726	0.831627	0.745971	3.39135	1.80608	3.44021	3.14089	0.69112	2.93834	0.269676	0.708456
50	60	25	Week 4		1.29205	1.71363	0.0265839	1.30578	0.837822	0.259568	0.517469	0.154007	0.210921	0.236827	0.489187	0.567795	0.222365	0.133957	0.557226	0.163951	0.21555	1.83471	0.477553	2.23314	0.586934	2.07437	1.63861	1.49468	1.40043	1.52791	0.433753	0.111644		1.50176	1.87767	3.08565	2.95489	1.3714	1.10898	0.794216	0.703502	3.07899	1.67095	3.16132	2.79767	0.686932	2.1763	0.283977	0.723983
50	61	26	Week 4		1.43295	1.92891	0.0263262	1.39448	0.962374	0.246365	0.605919	0.15541	0.222099	0.250058	0.497354	0.649197	0.215311	0.135567	0.675032	0.171781	0.224965	2.16074	0.532789	2.82342	0.62149	2.86642	2.09155	1.60629	1.47825	1.80217	0.434302	0.113269	0.602286	1.57458	2.30949	3.45823	3.40023	1.40542	1.00876	0.853377	0.647616	3.53157	2.0312	3.5144	3.26198	0.798397	3.7903	0.241465	0.868199
60	70	27	Week 4		1.34111	1.75482	0.0264028	1.33874	0.890339	0.254401	0.585628	0.156523	0.218563	0.246313	0.496453	0.643303	0.214746	0.136516	0.550369	0.1669	0.220681	1.80036	0.485788	2.17257	0.5965	2.10289	1.68764	1.45774	1.50037	1.63077	0.410451	0.111709	0.60674	1.52333	2.09893	3.67478	3.93041	1.41696	1.11025	0.849209	0.621512	3.76214	1.89689	3.70541	3.43407	0.798596	4.11992	0.235554	0.851397
60	67	28	Week 4		1.36047	1.73303	0.0257829	1.33217	0.890394	0.266574	0.809508	0.16585	0.238946	0.28712	0.517246	0.854774	0.244071	0.143995	0.696982	0.184725	0.245455	2.09621	0.562445	2.43268	0.574408	3.12935	1.78628	1.71454	1.25219	1.69939	0.411608	0.118897	0.614487	1.21334	1.46665	2.17061	2.23895	0.985863	0.774163	0.674267	0.559102	2.14702	1.47275	2.16468	2.0711	0.712382	2.29095	0.239076	0.82157
60	64	29	Week 4		1.47949	2.15296	0.026354	1.49519	1.03145	0.28607	0.693027	0.162922	0.231097	0.257309	0.50167	0.715563	0.241672	0.140441	0.680645	0.178568	0.235009	2.15238	0.50439	2.92321	0.62422	2.9189	2.02065	1.59346	1.64866	1.92371	0.458763	0.116849	0.597636	2.34421	1.56652	2.50482	2.66823	0.968339	0.803831	0.69149	0.639837	2.45468	1.77005	2.61209	2.22858	0.748348	2.50693	0.279052	0.823932
70	70	30	Week 4		1.3671	1.89196	0.0267302	1.20575	0.865741	0.276195	0.709614	0.158957	0.220072	0.266464	0.53388	0.746194	0.235078	0.137622	0.608293	0.169909	0.227684	1.88836	0.483033	2.36968	0.537582	2.21557	1.90622	1.48154	1.16022	1.67098	0.392776
70	82	31	Week 4		1.44053	1.93415	0.0256435	1.57929	1.0092	0.296025	0.78182	0.167377	0.235496	0.272151	0.538732	0.814291	0.249101	0.144174	0.652638	0.181287	0.24037	1.95604	0.48148	2.44174	0.662499	3.01672	1.7339	1.79138	1.61101	1.88076	0.451174	0.118759	0.642934	0.962323	1.98139	3.74946	4.67983	1.52912	1.03269	0.814515	0.512046	3.84703	1.61149	3.99668	3.36049
70	71	32	Week 4		1.36043	1.7198	0.0258873	1.31216	1.00364	0.244242	0.663233	0.159989	0.225868	0.253735	0.479986	0.707259	0.233968	0.139402	0.60814	0.172984	0.229775	1.78719	0.422177	2.33642	0.591027	2.05536	1.82789	1.52075	1.4241	1.63512	0.410283	0.119036		0.945921	1.57804	2.0761	2.14759	1.07349	0.816545	0.705638	0.472729	2.14927	1.55203	1.84923	2.05462
0	0	1	Week 5		1.36757	1.88629	0.026065	1.40144	0.849379	0.28407	0.786281	0.152491	0.21874	0.251745	0.616601	0.820034	0.210472	0.129009	0.582795	0.165278	0.215701	2.75295	0.632899	3.03849	0.575284	3.5998	3.09072	1.57394	1.66323	1.76048	0.435891	0.113862	0.641337	1.60437	2.054	4.73826	4.64292	1.50575	0.984983	0.807046	0.678893	4.68018	2.16645	4.33859	4.15539	0.790782	2.94907	0.240539	0.863495
0	0	2	Week 5		1.35283	2.08643	0.0264933	1.42149	0.831671	0.292821	0.81407	0.156536	0.221862	0.255173	0.62197	0.838292	0.234716	0.134046	0.59309	0.167064	0.219626	3.19402	0.626037	3.73649	0.561482	3.95822	3.31901	1.86705	1.61173	1.6488	0.423703	0.116356	0.696945	1.75154	1.96816	4.25101	4.71911	1.40762	0.924368	0.784722	0.665566	4.29976	1.88897	4.8234	4.09052	0.793477	3.37671	0.247171	0.884372
0	0	3	Week 5		1.51471	2.44817	0.0265491	1.54895	1.04396	0.266441	0.757661	0.166611	0.232546	0.274771	0.526862	0.808908	0.252311	0.144639	0.759341	0.177285	0.237911	2.59153	0.563105	3.27354	0.627158	3.8558	2.25711	1.77271	1.6293	2.1437	0.445699	0.116356	0.57705	1.46788	2.2952	3.69414	3.97278	1.4078	1.14028	0.83808	0.710348	3.91336	1.79444	3.96512	3.60446	0.795385	3.89713	0.255233	0.880901
0	0	4	Week 5		1.48955	2.2103	0.0267371	1.44359	1.03716	0.266572	0.738252	0.161539	0.23025	0.247853	0.540002	0.780008	0.241736	0.14021	0.630835	0.177511	0.236637	3.18557	0.614276	3.79968	0.571479	3.92403	3.29217	1.65891	1.67214	1.95894	0.460137	0.115119	0.687875	1.96907	2.16932	3.98137	4.11369	1.38623	1.12267	0.814515	0.755203	3.93202	1.78529	3.8643	3.42633	0.791755	3.47625	0.25385	0.868762
0	0	5	Week 5		1.53274	2.5816	0.0266814	1.59266	1.15379	0.272218	0.660365	0.164125	0.229225	0.237383	0.482294	0.707214	0.241966	0.142228	0.671326	0.174658	0.231762	2.4562	0.474872	3.86281	0.65299	3.83314	2.43439	1.82901	1.7236	2.31557	0.461029	0.116754	0.691818	1.64305	2.51859	3.93031	4.03475	1.51294	1.14419	0.910475	0.648952	3.95482	1.92251	3.79355	3.73814	0.796362	3.93589	0.253711	0.89361
40	46	6	Week 5		1.2908	1.67618	0.02696	1.29632	0.845895	0.262736	0.824562	0.15181	0.214257	0.258735	0.620379	0.863509	0.247189	0.133662	0.570519	0.164563	0.218836	2.41245	0.66394	2.29565	0.571879	3.07888	2.15029	1.56896	1.47217	1.50632	0.449427	0.116178	0.635506	1.38573	1.65578	3.16543	3.14011	1.27434	0.855983	0.717534	0.636348	3.11838	1.49714	2.95599	2.71729	0.773593	2.33029	0.227886	0.867388
40	49	7	Week 5		1.28115	1.63835	0.0259709	1.27047	0.943345	0.253371	0.788303	0.149146	0.216041	0.25389	0.626514	0.828331	0.228058	0.131119	0.530691	0.165423	0.216122	2.74771	0.661475	2.47097	0.556586	3.36803	2.74014	1.39484	1.47733	1.52821	0.425974	0.115879	0.606838	1.30249	1.64533	2.95379	3.14338	1.13462	0.814886	0.714386	0.581583	2.92702	1.45108	3.03774	2.7542	0.798177	2.39768	0.218824	0.88747
40	39	8	Week 5		1.20987	1.55453	0.0267859	1.38386	0.858872	0.292806	0.637587	0.146045	0.208446	0.242016	0.592887	0.662693	0.242265	0.127996	0.561177	0.163163	0.20295	1.86541	0.595503	1.82715	0.601465	2.25314	1.89899	1.5888	1.40553	1.40898	0.444818	0.113103	0.628054	1.62257	1.882	3.22562	3.03709	1.37937	0.879367	0.774672	0.681706	3.22476	1.76284	2.87243	2.9601	0.790082	2.53351	0.222783	0.855155
40	48	9	Week 5		1.30253	1.71394	0.0263819	1.255	0.836147	0.249194	0.818236	0.15692	0.216622	0.270668	0.658388	0.862715	0.225126	0.135874	0.616005	0.166179	0.223089	2.56594	0.645359	2.4892	0.539956	2.87855	2.57575	1.50062	1.39597	1.51947	0.456103	0.117061	0.583875	1.14754	1.56321	2.64367	2.68067	1.09065	0.78314	0.698285	0.522054	2.58319	1.44646	2.55177	2.43789	0.798838	2.45268	0.216253	0.895012
40	45	10	Week 5		1.33069	1.84192	0.0262078	1.42003	0.963279	0.261452	0.737367	0.155725	0.219379	0.251459	0.643448	0.779897	0.217607	0.133513	0.579913	0.167798	0.218362	2.6356	0.664881	2.51158	0.589501	3.4826	2.17	1.79503	1.31728	1.66609	0.42684	0.115007	0.64277	1.68432	2.01394	4.08978	4.15337	1.37064	0.850357	0.789746	0.684204	4.08019	1.88552	4.31317	3.77899	0.801807	4.038	0.232939	0.879771
40	44	11	Week 5		1.339	1.87261	0.0265421	1.39963	0.990305	0.254919	0.790697	0.152462	0.220364	0.259788	0.617138	0.847046	0.229621	0.134257	0.559736	0.165442	0.220527	2.8646	0.66797	2.79747	0.574816	3.96155	2.83806	1.76147	1.41146	1.68028	0.43793	0.111376	0.60478	1.52483	1.96189	3.93725	4.19009	1.40922	0.936598	0.7873	0.6447	3.99311	2.01206	4.28355	3.7875	0.799467	4.06003	0.241112	0.847488
45	51	12	Week 5
45	51	13	Week 5		1.39646	1.89955	0.0265212	1.49475	0.910979	0.269097	0.724044	0.150031	0.20579	0.241274	0.625039	0.759821	0.202012	0.129305	0.59858	0.159882	0.208402	2.71736	0.646143	2.79699	0.607788	3.66314	2.61732	1.74962	1.60491	1.72457	0.447799	0.114466	0.620597	1.75927	1.8641	3.95816	3.73149	1.3714	0.890847	0.775771	0.617758	4.05159	1.87095	3.98344	3.5334	0.800946	3.95662	0.235616	0.875633
45	55	14	Week 5		1.27067	1.62706	0.025957	1.20557	0.909496	0.249959	0.723644	0.151803	0.214695	0.242108	0.615834	0.763965	0.221522	0.131374	0.558089	0.163109	0.210922	2.42856	0.656374	2.335	0.53172	2.81251	2.5371	1.18132	1.58342	1.48998	0.436176	0.107142	0.594905	1.83181	2.2312	4.57419	4.63252	1.49407	0.894979	0.849951	0.635475	4.59668	2.13582	4.6315	4.39168	0.802269	4.24961	0.235222	0.814092
45	54	15	Week 5		1.18805	1.64393	0.0264376	1.34953	0.83105	0.276757	0.734891	0.152728	0.206334	0.237313	0.623984	0.753071	0.22569	0.131575	0.4675	0.159628	0.207025	2.03715	0.584315	2.17883	0.602641	2.46856	1.90285	1.5873	1.39177	1.51633	0.430145	0.114203	0.577193	1.51947	1.7685	3.97795	4.55057	1.21216	0.821367	0.73084	0.675689	4.02629	1.73041	4.55544	3.5862	0.770679	2.34605	0.233121	0.843563
45	49	16	Week 5		1.38514	1.82875	0.0255878	1.39418	0.88992	0.277324	0.784003	0.152297	0.213379	0.248502	0.62197	0.809912	0.225867	0.131263	0.513138	0.1606	0.213231	2.40439	0.630343	2.561	0.613479	3.2351	2.46234	1.62108	1.51663	1.66065	0.433274	0.113616	0.623394	1.49709	1.90406	3.47648	3.62326	1.29749	0.858263	0.771386	0.643421	3.4756	1.91137	3.66343	3.31962	0.796013	3.02077	0.233173	0.862484
45	50	17	Week 5		1.26143	1.67451	0.0268207	1.28761	0.863965	0.2428	0.782601	0.155045	0.2178	0.261798	0.631367	0.829098	0.202544	0.134222	0.642845	0.166599	0.220952	2.66205	0.647131	2.54253	0.54225	3.1234	2.28512	1.3751	1.48007	1.51464	0.443404	0.112932	0.598017	1.5977	1.66895	3.36386	3.3292	1.3848	0.859	0.740364	0.660874	3.46023	1.80736	3.30211	3.03138	0.784936	2.66149	0.234946	0.841572
50	63	18	Week 5
50	51	19	Week 5		1.31427	1.80743	0.0262008	1.46431	0.982048	0.252705	0.760896	0.149843	0.205037	0.254617	0.625039	0.803977	0.206803	0.129441	0.562207	0.159345	0.210967	2.19972	0.603998	2.41181	0.613762	3.14	2.39908	1.51487	1.67561	1.67758	0.436763	0.117564	0.633997	1.44901	1.53175	2.66879	2.79768	1.17237	0.814143	0.695479	0.64568	2.7046	1.40338	2.69056	2.40526	0.788602	2.3965	0.225089	0.889383
50	52	20	Week 5		1.3529	1.78407	0.0269113	1.50389	0.891301	0.294084	0.818266	0.165042	0.228952	0.28177	0.654533	0.853455	0.2532	0.141183	0.758063	0.174872	0.228569	2.38448	0.674782	2.19566	0.628018	3.9629	2.67088	1.60005	1.54124	1.45128	0.43867	0.115293	0.610446	1.3456	1.72598	3.25446	3.33685	1.20643	0.871418	0.73944	0.568385	3.25137	1.76731	3.32639	3.0359	0.796989	2.89005	0.226457	0.882207
50	62	21	Week 5		1.24298	1.59004	0.0264167	1.28784	0.800428	0.278887	0.742175	0.141185	0.187552	0.255056	0.612645	0.771325	0.229323	0.124435	0.530457	0.147314	0.199046	1.83768	0.524468	1.98712	0.572904	2.12151	1.73374	1.40026	1.40019	1.48622	0.428715	0.119972	0.593476	1.18033	1.46847	2.27037	2.41634	1.00673	0.762007	0.676994	0.583416	2.2545	1.02255	2.33425	2.19982	0.708333	1.99064	0.226095	0.825595
50	59	22	Week 5		1.31933	1.71444	0.0265282	1.23382	0.832542	0.243051	0.714992	0.138393	0.191431	0.248891	0.619823	0.743531	0.215008	0.120731	0.582795	0.149559	0.193512	2.84	0.656075	2.81283	0.52263	3.06469	2.86945	1.62326	1.2339	1.52263	0.448795	0.111536	0.572579	1.41078	2.18353	4.24732	4.30028	1.51541	0.912289	0.838802	0.642249	4.36373	1.87518	4.37217	4.08463	0.799154	3.33671	0.231647	0.857563
50	54	23	Week 5		1.23291	1.61931	0.0267859	1.50526	0.97775	0.274685	0.873114	0.163193	0.225508	0.2905	0.656424	0.929561	0.245153	0.140553	0.620026	0.17133	0.234446	1.88855	0.647888	1.76039	0.638965	2.67811	1.51139	1.75209	1.38116	1.4768	0.433834	0.116697	0.603877	1.3021	1.52934	2.72821	2.99728	1.07888	0.787985	0.690521	0.580333	2.70551	1.47122	2.96305	2.4773	0.785993	2.25564	0.221146	0.878821
50	58	24	Week 5		1.32895	1.72473	0.0262217	1.44927	0.928062	0.260437	0.539512	0.156038	0.214141	0.250271	0.513108	0.606561	0.216684	0.136165	0.626031	0.166003	0.220515	1.89316	0.517636	2.22444	0.629534	2.30854	1.5444	1.69079	1.43094	1.58417	0.437309	0.110868	0.582908	1.62705	2.05745	3.1382	2.94226	1.32934	1.04032	0.820052	0.708689	3.19757	1.86122	3.06497	2.92836	0.759513	3.07273	0.25469	0.806185
50	60	25	Week 5		1.37058	1.77543	0.0266396	1.35991	0.848949	0.26812	0.588546	0.16109	0.22441	0.239221	0.502691	0.640187	0.211815	0.138988	0.619379	0.172482	0.226371	2.03313	0.545086	2.37004	0.58498	2.62977	1.54887	1.41158	1.49298	1.61525	0.431537	0.113809	0.58819	1.45779	1.95066	3.31307	3.37057	1.26431	0.970533	0.781299	0.624954	3.338	1.83611	3.38633	2.93388	0.784868	3.21797	0.245758	0.862239
50	61	26	Week 5		1.38597	1.77239	0.0262704	1.39724	0.961129	0.249381	0.585502	0.157599	0.223965	0.239328	0.506107	0.644416	0.232716	0.13794	0.597207	0.172346	0.226015	1.86682	0.483474	2.33879	0.605512	2.33231	1.681	1.51128	1.50718	1.67001	0.413434	0.111863	0.630252	1.54861	1.98283	3.39681	3.56129	1.36702	1.02793	0.803213	0.622569	3.48827	1.78987	3.48566	3.11256	0.781523	2.79902	0.24688	0.835462
60	70	27	Week 5		1.40988	1.82035	0.0264864	1.44617	0.978696	0.269643	0.839813	0.166279	0.236233	0.279791	0.510509	0.890072	0.244055	0.143624	0.607584	0.180433	0.247095	1.96442	0.509431	2.46245	0.62392	2.52845	1.78734	1.72787	1.4183	1.7034	0.424614	0.113769	0.608429	1.37591	1.53509	2.21063	2.13065	1.13721	0.817701	0.693391	0.63287	2.30606	1.925	2.33759	2.22795	0.766802	2.74925	0.243376	0.830752
60	67	28	Week 5		1.26773	1.5862	0.0256435	0.956872	1.00542	0.23452	0.765001	0.165369	0.238916	0.26329	0.487443	0.815844	0.243482	0.142491	0.619113	0.18006	0.241394	1.93604	0.511681	2.37189	0.482399	2.20729	1.70493	1.37197	0.889295	1.62139	0.319852	0.105216	0.69894	1.30715	1.49738	2.07413	2.16054	1.04845	0.782034	0.687448	0.653437	2.09922	1.71342	2.20565	2.18269	0.641569	2.22539	0.289049	0.594057
60	64	29	Week 5		1.30249	1.6468	0.025748	1.39873	0.966465	0.271768	0.760837	0.168398	0.241141	0.279441	0.564029	0.817122	0.250427	0.14512	0.641884	0.182389	0.243377	2.02555	0.589526	1.95136	0.601483	2.79408	1.54507	1.59563	1.39812	1.51751	0.401372	0.119251		1.52509	1.48969	2.08993	1.93821	1.35388	0.846213	0.716095	0.60595	1.96063	1.45293	1.71783	2.14683	0.629705	2.11047	0.299947	0.731837
70	70	30	Week 5		1.18469	1.5307	0.0267093	1.21206	0.791756	0.274867	0.707142	0.161708	0.228631	0.270213	0.538184	0.751108	0.223588	0.139374	0.579003	0.172198	0.231179	1.85552	0.537196	1.99668	0.55733	1.93862	1.93533	1.29533	1.40304	1.41412	0.408809	0.115709	0.603847	1.37837	1.98523	2.70304	2.56383	1.38892	0.897071	0.934465	0.685569	2.85442	1.84933	2.67156	2.81126	0.781846	3.69026	0.21735	0.894965
70	82	31	Week 5		1.32853	1.65623	0.0258247	1.29849	0.953266	0.289187	0.668049	0.161946	0.227022	0.253573	0.504371	0.710362	0.237298	0.140034	0.599828	0.173219	0.229728	1.81687	0.494726	2.16149	0.591795	2.27	1.75235	1.52642	1.40085	1.51857	0.409205	0.111496	0.580163	1.43007	1.70251	2.47992	2.52762	1.39243	0.979292	0.753618	0.753801	2.62087	1.69473	2.59545	2.52293	0.761508	2.47341	0.242899	0.80945
70	71	32	Week 5		1.37051	1.75736	0.0267232	1.35707	0.875488	0.244561	0.659339	0.158681	0.222231	0.25132	0.4949	0.710826	0.218761	0.138382	0.566396	0.171256	0.227758	1.77919	0.454702	2.24337	0.608772	1.99071	1.75033	1.58597	1.38132	1.57498	0.437236	0.115003	0.609075	1.65811	1.5742	2.56013	2.56088	1.24873	0.914024	0.711174	0.63628	2.42774	1.45293	2.27458	2.24452	0.653486	2.22857	0.319657	0.731193
0	0	1	Week 6		1.31008	1.66122	0.0255042	1.04525	0.875236	0.271989	0.786631	0.155864	0.22409	0.262771	0.647027	0.811675	0.218037	0.132824	0.577991	0.167276	0.218488	3.22479	0.664687	3.01218	0.444211	3.42678	3.34565	1.04495	1.39401	1.61809	0.394052	0.11048	0.615142	1.76863	1.89747	4.04818	4.4865	1.35247	0.893051	0.775631	0.693222	4.02273	1.82554	4.52038	3.7768	0.796375	2.91546	0.230605	0.833991
0	0	2	Week 6		1.37083	1.90531	0.0265769	1.28167	0.932126	0.262319	0.809469	0.154596	0.218471	0.26796	0.62084	0.847847	0.220711	0.133701	0.583554	0.164608	0.218552	2.74434	0.627632	3.03266	0.532006	3.3541	3.37085	1.37146	1.51566	1.71643	0.444163	0.112155	0.651956	1.79827	2.03988	4.47781	4.34174	1.48239	0.944573	0.80222	0.705162	4.4339	2.1202	4.21629	3.96404	0.793568	3.31938	0.240574	0.845806
0	0	3	Week 6		1.54003	3.33523	0.0267258	1.67817	1.46372	0.271462	0.75325	0.165662	0.231161	0.249231	0.501521	0.805676	0.242634	0.143516	0.701694	0.179129	0.24012	2.26075	0.379374	4.16872	0.683553	4.37552	2.26427	1.88671	1.77243	3.01003	0.461368	0.118807	0.623167	1.43552	2.37705	3.57337	3.79691	1.27911	0.991159	0.843919	0.780344	3.8075	1.76608	3.89037	3.56649	0.796311	4.33128	0.260645	0.908043
0	0	4	Week 6		1.46789	2.10006	0.0263331	1.52097	0.98969	0.263793	0.720961	0.164147	0.227982	0.260696	0.551115	0.775039	0.238503	0.142232	0.672149	0.174855	0.234834	2.96295	0.618971	3.23213	0.610608	3.85078	2.55308	1.80727	1.62869	1.84132	0.440304	0.113505	0.616991	1.7396	2.54772	4.32042	4.30348	1.50659	1.20525	0.895185	0.725855	4.29168	2.00222	4.16864	3.9436	0.794281	3.57536	0.250723	0.872738
0	0	5	Week 6		1.51472	2.41931	0.0261102	1.59432	1.12493	0.263043	0.686299	0.165366	0.232748	0.251529	0.508467	0.723729	0.232408	0.143039	0.642044	0.177291	0.234837	2.48262	0.554937	3.01926	0.650391	3.96801	2.22757	1.80248	1.699	2.13395	0.447691	0.116437	0.616247	1.48723	3.11219	3.91023	4.07656	1.56636	1.20275	1.0438	0.695505	4.02893	1.86419	3.88782	4.01138	0.796878	3.8732	0.248614	0.883904
40	46	6	Week 6		1.18305	1.63932	0.0262008	1.37008	1.00147	0.255648	0.859358	0.158128	0.209542	0.27623	0.641434	0.907958	0.248904	0.137414	0.654855	0.163493	0.226903	2.33842	0.670587	2.18491	0.576264	3.08069	2.1175	1.72416	1.25561	1.51763	0.438241	0.115165	0.637999	1.5714	1.66141	3.16453	3.14881	1.22536	0.834007	0.712778	0.69699	3.18828	1.57625	3.17054	2.7441	0.780627	2.35565	0.228087	0.858263
40	49	7	Week 6		1.32771	1.66512	0.0264794	1.26856	0.863859	0.259589	0.788795	0.150016	0.218792	0.25307	0.617301	0.823305	0.247489	0.131758	0.568383	0.165826	0.216965	2.64387	0.650184	2.57618	0.538749	3.02518	3.12443	1.67796	1.28405	1.51965	0.428552	0.115389	0.594881	1.28311	1.5925	2.58925	2.70511	1.13252	0.81138	0.705575	0.602987	2.67902	1.64591	2.78551	2.55647	0.799035	2.48883	0.220851	0.883985
40	39	8	Week 6		1.22411	1.60546	0.0266744	1.41408	0.909885	0.26668	0.740453	0.148868	0.209008	0.245939	0.604684	0.780704	0.224766	0.1297	0.572602	0.16102	0.20936	2.00797	0.614863	1.94157	0.611355	2.58154	2.32648	1.57115	1.56386	1.45406	0.442871	0.117779	0.631353	1.28864	1.52765	2.36652	2.46392	1.10475	0.787303	0.690176	0.621327	2.34082	1.39615	2.38682	2.27875	0.779013	2.31504	0.220348	0.883983
40	48	9	Week 6		1.30674	1.82645	0.0264655	1.37769	0.909158	0.250966	0.7807	0.154647	0.216334	0.255088	0.627753	0.825682	0.233322	0.134192	0.588338	0.16351	0.216378	2.35418	0.643006	2.44476	0.581812	2.85806	2.20012	1.6279	1.4262	1.57228	0.445915	0.109695	0.588333	1.54109	1.9937	4.11194	4.15178	1.38892	0.882363	0.798528	0.621981	4.17041	2.05587	4.25043	3.8512	0.798596	4.05894	0.238364	0.842767
40	45	10	Week 6		1.3973	1.89242	0.0266744	1.50792	0.852854	0.281509	0.685591	0.148002	0.201995	0.247575	0.641402	0.727017	0.226187	0.127313	0.60407	0.157931	0.203394	2.77276	0.655734	2.68901	0.614083	3.96433	2.71901	1.77583	1.64307	1.66272	0.466777	0.114629	0.615421	1.44004	2.40807	4.45416	4.34968	1.45445	0.903065	0.871793	0.589691	4.43989	1.95274	4.55194	4.3296	0.802504	4.19371	0.233011	0.880545
40	44	11	Week 6		1.39101	1.92546	0.0268973	1.4843	0.903319	0.275365	0.756209	0.15039	0.206956	0.246556	0.622507	0.784502	0.252157	0.131171	0.611619	0.161298	0.210426	3.03591	0.678903	2.87638	0.591677	3.77981	2.95873	1.73893	1.61091	1.69434	0.473637	0.113163	0.606758	1.58262	2.15892	4.75593	4.58024	1.57001	0.953834	0.843641	0.608585	4.82765	2.14663	4.53058	4.46634	0.799619	4.02255	0.241748	0.86629
45	51	12	Week 6
45	51	13	Week 6		1.25767	1.65754	0.026361	1.45033	0.950283	0.271154	0.803338	0.157145	0.216658	0.274879	0.658363	0.859615	0.222608	0.135924	0.632436	0.167342	0.22489	2.6012	0.71874	1.99573	0.605975	3.66591	2.26253	1.72462	1.49306	1.43133	0.418433	0.111592	0.589779	1.72443	1.96736	3.73984	3.80955	1.39197	0.909654	0.792806	0.714534	3.83765	1.89069	4.0166	3.62726	0.80048	3.78366	0.233908	0.853133
45	55	14	Week 6		1.2371	1.93159	0.0265073	1.42927	0.900031	0.270051	0.748565	0.14923	0.209531	0.252393	0.613099	0.798555	0.217355	0.129552	0.528281	0.159918	0.208816	2.26946	0.587858	2.62343	0.607396	2.88381	2.36746	1.70815	1.49876	1.70173	0.444137	0.112516	0.591805	1.50016	2.1757	4.15205	4.30355	1.39087	0.914266	0.821648	0.59327	4.16142	2.13341	4.42823	3.9901	0.801852	4.55403	0.240849	0.86029
45	54	15	Week 6		1.3973	1.91579	0.0269252	1.5222	0.999709	0.267988	0.684541	0.145895	0.188923	0.238383	0.622829	0.707818	0.228947	0.126091	0.568383	0.148009	0.192936	2.3238	0.609842	2.53649	0.630752	3.20176	2.19197	1.71019	1.63087	1.70606	0.471872	0.117075	0.637635	1.454	1.96194	4.53082	5.02466	1.46778	0.86664	0.774579	0.629935	4.49764	1.72191	4.72954	4.19874	0.79586	2.9936	0.228395	0.891096
45	49	16	Week 6		1.36795	1.80005	0.0265769	1.31354	0.859531	0.296428	0.760345	0.149572	0.206114	0.271528	0.632262	0.79692	0.243874	0.129502	0.558775	0.157146	0.207854	2.67687	0.596082	2.53166	0.548082	3.27434	2.21633	1.64	1.26786	1.59563	0.425966	0.110665	0.59316	1.24893	1.94984	3.82875	3.90912	1.33986	0.859713	0.785455	0.562893	3.84703	2.00789	3.84815	3.58858	0.782544	2.92232	0.242741	0.815842
45	50	17	Week 6		1.35579	1.75754	0.0270506	1.42431	0.878957	0.274053	0.815216	0.15648	0.217518	0.27142	0.643845	0.849409	0.221726	0.135337	0.662328	0.167334	0.222932	2.28242	0.603128	2.38746	0.610317	3.33454	2.04286	1.66486	1.50496	1.56738	0.468516	0.114629	0.612137	1.64717	1.85688	3.47408	3.40527	1.43312	0.905701	0.786016	0.704043	3.58574	1.84416	3.61888	3.33239	0.790011	2.96327	0.234145	0.865411
50	63	18	Week 6
50	51	19	Week 6		1.26243	1.6067	0.0262217	1.34018	0.953624	0.265315	0.672265	0.146257	0.199596	0.239221	0.609855	0.715051	0.205831	0.126562	0.525517	0.154496	0.198816	1.85904	0.564049	1.96107	0.590908	2.41149	2.05984	1.35363	1.61423	1.5422	0.411734	0.117275	0.588617	1.32265	1.51225	2.35779	2.36589	1.0781	0.794631	0.689427	0.59912	2.4535	1.52699	2.46549	2.31214	0.79086	2.27122	0.220573	0.887615
50	52	20	Week 6		1.27317	1.67394	0.0268277	1.21165	0.79619	0.260179	0.72374	0.150938	0.21163	0.248035	0.623259	0.758868	0.219219	0.130064	0.619113	0.162866	0.209736	2.46567	0.646018	2.46553	0.531793	2.83348	2.50317	1.44591	1.40866	1.46776	0.451463	0.118378	0.647028	1.1773	1.54658	2.60872	2.95002	1.06591	0.783616	0.694753	0.539346	2.59283	1.07796	2.91012	2.52646	0.779013	2.3477	0.219942	0.885369
50	62	21	Week 6		1.29623	1.65889	0.0268625	1.49789	1.02336	0.284165	0.798304	0.154268	0.209543	0.270837	0.645782	0.83702	0.235639	0.13388	0.565877	0.161496	0.216977	1.86963	0.58868	1.80069	0.644416	2.82697	1.78869	1.66521	1.5874	1.47636	0.449972	0.118752	0.643165	1.33505	1.4856	2.54077	2.67829	1.06764	0.794552	0.682597	0.593267	2.54002	1.35383	2.74365	2.35358	0.770524	2.09566	0.21975	0.881889
50	59	22	Week 6		1.22958	1.58409	0.0263749	1.36251	0.811492	0.277362	0.819823	0.159832	0.219755	0.293646	0.676201	0.864993	0.242706	0.137163	0.70962	0.170379	0.223533	2.55834	0.722287	2.0059	0.598286	4.27995	2.29938	1.59388	1.30514	1.39143	0.412784	0.11153	0.578347	1.46012	1.86535	3.84585	3.87376	1.34644	0.858243	0.767474	0.645058	3.84784	1.73761	3.7713	3.46406	0.799247	2.76253	0.224367	0.851921
50	54	23	Week 6		1.32603	1.64848	0.0270784	1.38617	0.816127	0.289641	0.808963	0.156536	0.21708	0.273075	0.658175	0.858026	0.251474	0.136298	0.627678	0.166339	0.222536	1.9963	0.601639	2.07263	0.595617	2.57742	1.81792	1.70593	1.32842	1.48292	0.448939	0.114351	0.595786	1.38726	1.82928	3.5159	3.42913	1.31623	0.872734	0.761164	0.632543	3.48871	1.57185	3.43313	3.14307	0.785744	2.58675	0.227451	0.858025
50	58	24	Week 6		1.34489	1.76043	0.0266257	1.37505	0.897914	0.274445	0.372256	0.154367	0.208208	0.24044	0.512543	0.436899	0.210631	0.133955	0.57456	0.161553	0.212179	1.90424	0.491359	2.27685	0.601746	2.21965	1.66786	1.5054	1.4158	1.61153	0.411014	0.109565	0.581188	1.61361	2.354	3.61578	3.37774	1.37724	1.10474	0.902479	0.639237	3.62695	1.77005	3.38815	3.44381	0.796269	3.8144	0.244988	0.84091
50	60	25	Week 6		1.35746	1.71355	0.026772	1.42593	0.878675	0.267175	0.500883	0.153882	0.208826	0.238429	0.504403	0.548001	0.219564	0.133598	0.609076	0.162995	0.21385	1.81553	0.507401	2.06287	0.617942	2.2203	1.57243	1.65654	1.38978	1.53951	0.428043	0.112106	0.586429	1.65369	2.2887	3.84166	4.22819	1.41813	1.07296	0.89602	0.606574	3.92562	1.8196	4.01546	3.75522	0.748657	3.39089	0.252759	0.796486
50	61	26	Week 6		1.32224	1.79068	0.0264376	1.35951	0.962056	0.234441	0.58936	0.15907	0.216824	0.250597	0.511008	0.645335	0.207975	0.137947	0.59499	0.168747	0.223562	1.99237	0.537369	2.3898	0.587425	2.50803	1.82728	1.61329	1.31238	1.64225	0.424705	0.110336	0.595047	1.64381	2.37563	3.89503	3.72342	1.38339	1.0608	0.869877	0.653717	3.81724	2.05587	3.7507	3.51353	0.798857	3.81743	0.2387	0.847402
60	70	27	Week 6		1.21949	1.57014	0.0260197	1.27978	0.880074	0.260527	0.5771	0.160583	0.218384	0.241799	0.498956	0.621817	0.230471	0.139764	0.574789	0.167571	0.221615	1.81941	0.535919	2.04473	0.57971	2.06102	1.57677	1.48632	1.29172	1.48608	0.399289	0.105106	0.619942	1.32213	1.96698	3.14615	3.1559	1.38892	1.04064	0.815438	0.584121	3.23058	1.68581	3.17578	2.94538	0.76735	2.53927	0.245189	0.74748
60	67	28	Week 6		1.30673	1.72609	0.0267162	1.27223	1.0337	0.249793	0.668082	0.159384	0.223548	0.26347	0.492295	0.7139	0.228204	0.138159	0.57947	0.172892	0.228154	1.93809	0.497677	2.42119	0.58226	2.27304	1.86806	1.53739	1.22388	1.61473	0.416129	0.105995	0.564195	1.30454	1.68341	3.04811	2.9174	1.34386	0.856505	0.735955	0.565412	3.00585	1.93427	2.69492	2.5526	0.776771	3.03461	0.24885	0.802387
60	64	29	Week 6		1.44888	2.07733	0.0266466	1.49389	1.04981	0.279542	0.66008	0.160829	0.227746	0.247656	0.511731	0.691853	0.226748	0.139936	0.623525	0.175808	0.230719	1.91571	0.45652	2.56967	0.637977	2.51385	1.75097	1.7048	1.51891	1.83253	0.4465	0.111108	0.70849	1.72187	1.85693	2.93076	2.89072	1.38192	0.900462	0.75694	0.718486	2.89305	1.87311	3.00752	2.65853	0.752534	2.68596	0.254303	0.787521
70	70	30	Week 6		1.1534	1.52368	0.0260197	1.16798	0.775471	0.270755	0.537153	0.155197	0.209872	0.264384	0.525919	0.560194	0.215319	0.134463	0.562151	0.163266	0.214754	1.79666	0.502933	2.03001	0.552731	1.84905	1.68315	1.32508	1.3141	1.4126	0.413092	0.109057	0.729531	1.94864	2.30118	3.87047	4.32152	2.08552	0.943691	1.25325	0.640977	3.95482	1.92365	4.06257	3.9819	0.770448	3.45057	0.237366	0.847254
70	82	31	Week 6		1.47528	2.16413	0.0270436	1.47018	0.901233	0.286195	0.621639	0.159125	0.221318	0.236473	0.511197	0.651271	0.246533	0.138388	0.550041	0.170157	0.224676	1.79174	0.301025	2.74146	0.631944	2.16697	1.92952	1.64747	1.55709	1.86036	0.471213	0.120183	0.684993	1.49458	1.932	3.02638	3.40708	1.20367	0.963671	0.764954	0.639648	2.93078	1.11882	3.27556	2.8428	0.775141	2.88722	0.247226	0.8956
70	71	32	Week 6		1.37851	1.74365	0.0265769	1.42987	0.920556	0.264982	0.576428	0.157828	0.216939	0.24878	0.483581	0.60878	0.231162	0.136793	0.630149	0.168674	0.222231	1.87049	0.466029	2.38978	0.617201	2.14838	1.62128	1.59822	1.45304	1.58145	0.446105	0.11959		1.55279	1.47433	1.88249	1.63753	0.968339	0.791116	0.677957	0.553072	1.87978	1.55203	1.54981	1.87037
[truncated: 78 more columns]

## Sheet: BMS Scores
		Mouse	Group	Force	WK 0	WK 1	WK 2	WK 3	WK 4	WK 5	WK 6
		1	0	0	9	9	9	9	9	9	9
		2	0	0	9	9	9	9	9	9	9
		3	0	0	9	9	9	9	9	9	9
		4	0	0	9	9	9	9	9	9	9
		5	0	0	9	9	9	9	9	9	9
		6	40	46	9	3	8	8	8	8	8
		7	40	49	9	6.5	8	8	8	8	8
		8	40	39	9	3.5	5	8	7.5	7	7
		9	40	48	9	7	8	8	8	8	8
		10	40	45	9	8	8	8	8	8	8
		11	40	44	9	8	8	8	8	8	8
		12	45	51	9	0	0.5	2	0	0	0
		13	45	51	9	8	8	8	8	8	8
		14	45	55	9	8	8	8	8	8	8
		15	45	54	9	7.5	7.5	8	8	8	8
		16	45	49	9	1.5	3.5	4.5	4.5	5	7
		17	45	50	9	1.5	2	2	5	7	7
		18	50	63	9	0	0.5	0	0.5	0.5	0
		19	50	51	9	3	6	7	7	7	8
		20	50	52	9	5	7.5	8	8	8	8
		21	50	62	9	1	4	5	6	6	7
		22	50	59	9	5.5	7	7	8	7.5	8
		23	50	54	9	2	2	2.5	3	5.5	7
		24	50	58	9	2	3	5	6	5	7
		25	50	60	9	2	4	6	3	6	6
		26	50	61	9	2	3	5	5	5	6.5
		27	60	70	9	2	3	5	5	6	6.5
		28	60	67	9	1	3	3.5	3	3	3.5
		29	60	64	9	1	3	3	3	3	3
		30	70	70	9	1	3	3	3	3	3
		31	70	82	9	2	3	3.5	3	3	3
		32	70	71	9	1	3.5	3.5	4.5	6	5
		Statistics Calculations
			Weeks Post Injury								Impact Force	BMS Scores
			0	1	2	3	4	5	6
		Group	Average								Avg.	Avg.
		No Injury	9	9	9	9	9	9	9		0	9
		40 kdyne	9	6	7.5	8	7.91667	7.83333	7.83333		45.1667	7.51389
		45 kdyne	9	4.41667	4.91667	5.41667	5.58333	6	6.33333		51.6667	5.44444
		50 kdyne	9	2.5	4.11111	5.05556	5.16667	5.61111	6.38889		57.7778	4.80556
		60 kdyne	9	1.33333	3	3.83333	3.66667	4	4.33333		67	3.36111
		70 kdyne	9	1.33333	3.16667	3.33333	3.5	4	3.66667		74.3333	3.16667
		Group	Sample Standard Deviation								Std. Dev.	Std. Dev.
		No Injury	0	0	0	0	0	0	0		0	0
		40 kdyne	0	2.21359	1.22474	0	0.204124	0.408248	0.408248		3.54495	0.89328
		45 kdyne	0	3.78704	3.33791	2.97349	3.16886	3.16228	3.14113		2.33809	1.48827
		50 kdyne	0	1.76777	2.32886	2.48048	2.54951	2.19057	2.49722		4.40959	2.00942
		60 kdyne	0	0.57735	0	1.04083	1.1547	1.73205	1.89297		3	2.35112
		70 kdyne	0	0.57735	0.288675	0.288675	0.866025	1.73205	1.1547		6.65833	2.36682
		Group	Coefficient of Variation
		No Injury	0	0	0	0	0	0	0
		40 kdyne	0	0.368932	0.163299	0	0.0257841	0.0521168	0.0521168
		45 kdyne	0	0.857443	0.678898	0.548953	0.567557	0.527046	0.495967
		50 kdyne	0	0.707107	0.566481	0.490644	0.493454	0.390399	0.390869
		60 kdyne	0	0.433013	0	0.271522	0.314918	0.433013	0.436839
		70 kdyne	0	0.433013	0.0911606	0.0866025	0.247436	0.433013	0.314918

## Sheet: SSRI Scores
		Mouse	Group	Force	BL 1	BL 2	BL 3	WK 1	WK 2	WK 3	WK 4	WK 5	WK 6
		1	0	0	90.566	87.3883	84.2105	85.7143	81.1594	88.8889	85.7143	90.9091	80
		2	0	0	81.1594	73.5467	65.9341	84.2105	81.6327	89.7959	76.9231	95.6522	88.8889
		3	0	0	74.5763	81.3559	88	81.8182	86.6667	97.9592	94.1176	90	95.8333
		4	0	0	74.5763	63.4921	87.2727	97.561	92.3077	93.617	80	87.8049	88.8889
		5	0	0	78.7879	90.9091	95.2381	84.6154	97.2973	97.561	93.617	92.3077	83.0189
		6	40	46	72.1311	79.3645	86.5979	28.3688	48.6957	62.8099	71.2871	78.1609	79.1667
		7	40	49	90.566	88.6164	86.6667	54.321	88.2353	31.6832	58.6667	54.5455	57.1429
		8	40	39	91.2281	92.6729	94.1176		16.3265	36.3636	14.2857	53.1469	51.1278
		9	40	48	100	80	84.507	57.732	45.8333	73.6842	73.6842	42.2764	74.6667
		10	40	45	86.2745	96	72.7273	71.2329	48.5714	89.5522	70.3704	87.1795	83.1169
		11	40	44	91.8033	75.3623	85.7143	77.9221	83.7209	73.6842	88.8889	81.1594	86.9565
		12	45	51	94.1176	90.3922	86.6667
		13	45	51	87.5	89.6516	91.8033	89.4737	94.4444	91.8919	68.9655	94.4444	79.1667
		14	45	55	92.3077	89.6321	86.9565	97.9592	57.1429	86.6667	83.1169	74.4186	81.0811
		15	45	54	87.5	91.8033	92.6829	69.5652	49.1228	94.1176	61.8557	75.4717	77.4194
		16	45	49	100	91.6667	92.3077	3.47826	21.9512	36.8421	70.8861	69.5652	72.1311
		17	45	50	86.2745	90.3226	96.9697	14.2857	0	32.3232	60.8696	50	51.6129
		18	50	63	86.2745	85.2425	84.2105
		19	50	51	88	88.898	89.7959	44.4444	75.6757	57.1429	46.1538	65.9341	46.5116
		20	50	52	77.7778	80.9942	84.2105	80	62.2222	75.6757	44.4444	59.7701	42.5532
		21	50	62	74.0741	92.3077	78.5714	10	32.1168	49.6124	28.125	34.188	36.6197
		22	50	59	84.2105	82.7586	85.7143	44.4444	44.7368	49.0566	60.177	67.5325	59.1304
		23	50	54	88.2353	89.6552	89.6552	0	24.0964	36.8421	63.3663	46.3768	58.9474
		24	50	58	94.5455	77.4194	72.7273	0	52.459	28.5714	52.1739	24.2424	49.2308
		25	50	60	84.6154	95.2381	97.561	10	63.6364	9.09091	12.6984	40.678	51.2821
		26	50	61	91.6667	96	100	43.6364	72.7273	89.6552	77.4194	68.4211	80
		27	60	70	98.1132	90.566	100	0	68.0851	63.4146	60.2151	0	39.0244
		28	60	67	93.0233	93.617	100	0	0	0	0	0	43.75
		29	60	64	83.7209	78.5714	95.2381	0	0	0	15.3846	0	30
		30	70	70	91.6667	92.3077	91.8033	0	0	6.45161	0	13.4831	11.7647
		31	70	82	83.871	86.9565	83.7209	0	0	9.30233	10.5263	19.0476	19.0476
		32	70	71	91.2281	86.9565	89.6552	11.1111	12.1212	9.52381	13.7931	21.4286	15.0943
		Statistics Calculations
			Weeks Post Injury								Impact Force	SSRI Scores
			0	1	2	3	4	5	6
		Group	Average								Avg.	Avg.
		No Injury	81.1342	86.7839	87.8127	93.5644	86.0744	91.3348	87.326		0	88.816
		40 kdyne	86.3528	57.9153	55.2305	61.2962	62.8638	66.0781	72.0296		45.1667	62.5689
		45 kdyne	91.0308	54.9524	44.5323	68.3683	69.1387	72.78	72.2822		51.6667	63.6757
		50 kdyne	86.68	29.0657	53.4588	49.4559	48.0698	50.8929	53.0344		57.7778	47.3296
		60 kdyne	92.5389	0	22.695	21.1382	25.1999	0	37.5915		67	17.7708
		70 kdyne	88.6851	3.7037	4.0404	8.42592	8.10647	17.9864	15.3022		74.3333	9.59419
		Group	Sample Standard Deviation								Std. Dev.	Std. Dev.
		No Injury	9.28998	6.19016	6.96303	4.22349	7.78395	2.91588	6.11313		0	3.96535
		40 kdyne	7.8881	19.1284	26.7951	22.8306	25.6871	18.36	14.5749		3.54495	10.519
		45 kdyne	3.60394	43.469	35.9317	31.0015	8.94279	15.8788	12.0255		2.33809	14.6788
		50 kdyne	6.98512	28.5263	18.6699	25.5995	20.44	16.9166	13.3023		4.40959	17.0719
		60 kdyne	7.31292	0	39.309	36.6125	31.2845	0	6.9861		3	31.3765
		70 kdyne	3.40842	6.415	6.99819	1.71338	7.20792	4.07762	3.6459		6.65833	30.3696
		Group	Coefficient of Variation
		No Injury	0.114501	0.0713285	0.079294	0.0451399	0.0904328	0.0319252	0.0700036
		40 kdyne	0.0913474	0.330282	0.485151	0.372464	0.408615	0.277853	0.202345
		45 kdyne	0.0395903	0.791029	0.806869	0.453448	0.129346	0.218175	0.166368
		50 kdyne	0.0805852	0.981444	0.349238	0.517622	0.425215	0.332396	0.250823
		60 kdyne	0.0790254	#DIV/0!	1.73205	1.73205	1.24145	#DIV/0!	0.185843
		70 kdyne	0.0384328	1.73205	1.73205	0.203346	0.889156	0.226705	0.23826
		Data as Percent of Pre-Injury Baseline
					Time Point
					0	1	2	3	4	5	6	7	8
		Mouse	Group	Force	BL 1	BL 2	BL 3	WK 1	WK 2	WK 3	WK 4	WK 5	WK 6
		1	0	0	103.636	100	96.3636	98.0844	92.8722	101.717	98.0844	104.029	91.5455
		2	0	0	110.351	100	89.6492	114.499	110.994	122.094	104.591	130.056	120.86
		3	0	0	91.7176	100.056	108.227	100.624	106.587	120.475	115.751	110.686	117.861
		4	0	0	99.2845	84.528	116.188	129.884	122.891	124.634	106.505	116.896	118.339
		5	0	0	89.2157	102.941	107.843	95.8145	110.175	110.473	106.008	104.525	94.0067
		6	40	46	90.8859	100	109.114	35.7449	61.3569	79.141	89.8224	98.4834	99.7507
		7	40	49	102.2	100	97.7999	61.2991	99.57	35.7532	66.203	61.5524	64.4834
		8	40	39	98.441	100	101.559		17.6174	39.2387	15.4152	57.3489	55.1702
		9	40	48	113.419	90.7348	95.8466	65.4787	51.9835	83.5715	83.5715	47.9493	84.6858
		10	40	45	101.499	112.94	85.5609	83.8028	57.1425	105.355	82.7881	102.563	97.7839
		11	40	44	108.909	89.4049	101.686	92.4416	99.321	87.4141	105.452	96.2822	103.159
		12	45	51	104.121	100	95.8785
		13	45	51	97.6	100	102.4	99.8015	105.346	102.499	76.9261	105.346	88.3048
		14	45	55	102.985	100	97.0149	109.29	63.7527	96.6915	92.7311	83.0267	90.4599
		15	45	54	96.5122	101.259	102.229	76.7302	54.1823	103.811	68.2266	83.2451	85.3933
		16	45	49	105.643	96.8397	97.5169	3.67455	23.19	38.9212	74.8864	73.491	76.2018
		17	45	50	94.6107	99.0499	106.339	15.6661	0	35.4464	66.751	54.8312	56.6
		18	50	63	101.211	100	98.7893
		19	50	51	98.9899	100	101.01	49.9949	85.1264	64.2792	51.9178	74.1683	52.3202
		20	50	52	96.0289	100	103.971	98.7726	76.8231	93.4335	54.8736	73.7956	52.5386
		21	50	62	90.7203	113.051	96.2283	12.2472	39.3342	60.7615	34.4454	41.8709	44.849
		22	50	59	99.9795	98.2557	101.765	52.7669	53.1141	58.2428	71.4455	80.1783	70.203
		23	50	54	98.9386	100.531	100.531	0	27.0194	41.3112	71.0529	52.0025	66.0979
		24	50	58	115.916	94.9185	89.1659	0	64.3164	35.0294	63.9668	29.722	60.3584
		25	50	60	91.5043	102.992	105.504	10.8141	68.8173	9.83104	13.7322	43.9897	55.4572
		26	50	61	95.5968	100.116	104.287	45.5072	75.8454	93.499	80.7386	71.3545	83.4299
		27	60	70	101.961	94.1176	103.922	0	70.7551	65.9015	62.5764	0	40.5548
		28	60	67	97.3589	97.9803	104.661	0	0	0	0	0	45.7891
		29	60	64	97.5274	91.5287	110.944	0	0	0	17.9217	0	34.9473
		30	70	70	99.718	100.415	99.8666	0	0	7.01828	0	14.6674	12.798
		31	70	82	98.8468	102.483	98.6699	0	0	10.9633	12.4059	22.4487	22.4487
		32	70	71	102.182	97.3976	100.42	12.4453	13.5766	10.6674	15.4493	24.0016	16.9068
		Statistics Calculations
			Weeks Post Injury								Impact Force	SSRI Scores
			0	1	2	3	4	5	6
		Group	Average								Avg.	Avg.
		No Injury	100	107.781	108.704	115.879	106.188	113.239	108.522		0	110.052
		40 kdyne	100	67.7534	64.4985	71.7456	73.8754	77.3633	84.1723		45.1667	73.2347
		45 kdyne	100	61.0325	49.2942	75.4739	75.9043	79.988	79.3919		51.6667	70.1808
		50 kdyne	100	33.7629	61.2995	57.0485	55.2716	58.3852	60.6568		57.7778	54.4041
		60 kdyne	100	0	23.585	21.9672	26.8327	0	40.4304		67	18.8026
		70 kdyne	100	4.14842	4.52555	9.54965	9.28505	20.3726	17.3845		74.3333	10.8776
		Group	Sample Standard Deviation								Std. Dev.	Std. Dev.
		No Injury	8.72355	14.3365	10.768	9.56778	6.32051	10.7642	14.4458		0	5.08197
		40 kdyne	7.80833	22.014	31.1803	28.0064	31.3091	24.3096	20.0874		3.54495	11.9702
		45 kdyne	3.43139	48.5446	40.2682	35.0779	10.3435	18.289	13.8528		2.33809	15.9369
		50 kdyne	5.75376	34.3475	20.0375	28.4906	22.0567	18.7921	12.2577		4.40959	19.6566
		60 kdyne	5.96079	0	40.8505	38.0482	32.2259	0	5.42196		3	33.969
		70 kdyne	1.62964	7.18527	7.83848	2.19723	8.18381	5.00144	4.84305		6.65833	34.2309
		Group	Coefficient of Variation
		No Injury	0.0872355	0.133015	0.0990579	0.0825672	0.0595221	0.0950577	0.133113
		40 kdyne	0.0780833	0.324914	0.483427	0.390357	0.42381	0.314226	0.238646
		45 kdyne	0.0343139	0.795389	0.816894	0.464769	0.13627	0.228646	0.174487
		50 kdyne	0.0575376	1.01732	0.326878	0.49941	0.39906	0.321864	0.202083
		60 kdyne	0.0596079	#DIV/0!	1.73205	1.73205	1.20099	#DIV/0!	0.134106
		70 kdyne	0.0162964	1.73205	1.73205	0.230084	0.881396	0.245499	0.278584

## Sheet: CVs
	CCI % of Baseline
	0.0180387	0.0301071	0.0332041	0.0435362	0.0432672	0.0217673	0.0604455
	0.0246893	0.109639	0.133053	0.132717	0.149067	0.106414	0.118601					Method	Avg.	St. Dev.
	0.0102079	0.358903	0.235442	0.106724	0.067612	0.0825805	0.0542162					CCI	0.125879	0.10028
	0.016186	0.293479	0.24802	0.119368	0.0743731	0.093533	0.0740477					BMS	0.362417	0.225303
	0.023918	0.220071	0.3133	0.286342	0.293907	0.226907	0.0368326					SSRI	0.459818	0.51132
	0.0162383	0.23052	0.261452	0.137889	0.2367	0.0241193	0.119487
												T-Tests
	BMS											CCI - BMS	6.90837e-08
												CCI - SSRI	8.21747e-05
		0.368932	0.163299	0	0.0257841	0.0521168	0.0521168					BMS - SSRI	0.333739
		0.857443	0.678898	0.548953	0.567557	0.527046	0.495967
		0.707107	0.566481	0.490644	0.493454	0.390399	0.390869
		0.433013	0	0.271522	0.314918	0.433013	0.436839
		0.433013	0.0911606	0.0866025	0.247436	0.433013	0.314918
	SSRI % of Baseline
	0.0872355	0.133015	0.0990579	0.0825672	0.0595221	0.0950577	0.133113
	0.0780833	0.324914	0.483427	0.390357	0.42381	0.314226	0.238646
	0.0343139	0.795389	0.816894	0.464769	0.13627	0.228646	0.174487
	0.0575376	1.01732	0.326878	0.49941	0.39906	0.321864	0.202083
	0.0596079		1.73205	1.73205	1.20099		0.134106
	0.0162964	1.73205	1.73205	0.230084	0.881396	0.245499	0.278584
